# Supplementary material for: S-Score: A Scoring System for the Identification and Prioritization of Predicted Cancer Genes
Source: PLoS One. 2014 Apr 7;9(4):e94147. doi: 10.1371/journal.pone.0094147 (PMC3978018; doi:10.1371/journal.pone.0094147)
Supplement: Table S5 — Correlation between Z-score and S-score for BRCA tumor. Each spreadsheet lists all human genes with S-scores that were positive or negative extremes (Z-score >3). (XLSX) [file pone.0094147.s008.xlsx]

## Sheet: S4.BRCA
Table S5 - correlation between Z-score and S-score for BRCA tumor
gene	S-Score	Z-Score
GPR98	-4.0338	-3.1230
NCOR1	-6.2787	-4.7476
HRSP12	4.4624	3.0253
ARID1A	-5.4161	-4.1233
DEDD	4.6481	3.1597
ZFHX3	-4.7388	-3.6332
VAV3	-4.2338	-3.2677
FAM91A1	4.7623	3.2423
RABIF	4.4892	3.0447
EMC2	4.4832	3.0404
TBCE	4.4701	3.0309
ZNF706	4.5337	3.0769
TCEB1	4.4398	3.0090
MAP3K1	-6.3878	-4.8265
CBFB	-4.3485	-3.3508
ENY2	4.5724	3.1049
TTN	-5.2000	-3.9670
C8orf76	4.7689	3.2471
RFWD2	4.4614	3.0246
ATM	-4.0320	-3.1217
TRAPPC8	-3.9120	-3.0349
DERL1	4.6500	3.1610
PUF60	4.5952	3.1214
ASXL2	-3.9736	-3.0795
MTERFD1	4.6292	3.1460
PSMD4	4.5142	3.0628
TP53	-9.6727	-7.2037
AKAP11	-3.9294	-3.0475
DHX30	-3.9182	-3.0394
CDH1	-6.7333	-5.0766
F11R	4.5403	3.0816
SETDB1	4.6402	3.1540
MAP2K4	-5.0448	-3.8546
MAP3K6	-4.2168	-3.2555
LRRFIP1	-3.9234	-3.0431
SYNE1	-4.0982	-3.1696
AZIN1	4.4760	3.0351
KMT2C	-4.8915	-3.7437
MLLT4	-3.9810	-3.0849
MEF2C	-4.0704	-3.1495
SLC25A44	4.5438	3.0842
THSD4	-4.0459	-3.1318
YWHAZ	4.6230	3.1416
MRPL9	4.4927	3.0472
FBXO28	4.5199	3.0669
SPEN	-4.5529	-3.4987
CTH	-3.9675	-3.0751
RAD21	4.7219	3.2131
SCNM1	4.5097	3.0595
BRCA2	-3.9118	-3.0347
MRPL13	4.7820	3.2566
FSIP2	-3.9069	-3.0312
UQCRB	4.4836	3.0406
POLR2K	4.7088	3.2036
MYCBP2	-4.0435	-3.1301
TATDN1	4.5062	3.0570
NDUFB9	4.8579	3.3115
MRPL55	4.4896	3.0450
MTDH	4.6254	3.1433
RB1	-5.8367	-4.4277
EXOSC4	4.5557	3.0928
APC	-6.1031	-4.6205
PTEN	-5.2139	-3.9770
SETD2	-4.5712	-3.5119
TAF2	4.6231	3.1416
MTBP	4.5423	3.0831
CTCF	-4.5307	-3.4826
MED30	4.4354	3.0058
BAP1	-4.1032	-3.1733
B4GALT3	4.5859	3.1147
XIRP2	-3.9251	-3.0443

## Sheet: S4.GBM
Table S4 - correlation between Z-score and S-score for GBM tumor
gene	S-Score	Z-Score
PDCD4	-3.0884	-3.0939
CCNY	-4.1457	-4.1368
SEC23IP	-3.0716	-3.0774
HUS1	3.5982	3.5012
DNAJC30	3.2342	3.1423
TNKS2	-4.3151	-4.3039
MSS51	-3.3369	-3.3390
STYXL1	3.4871	3.3917
IFNE	-3.6570	-3.6547
PIK3C2B	3.0924	3.0023
EGFR	5.4312	5.3092
SEC61G	5.2102	5.0913
ARF5	3.1716	3.0805
KIAA0895	3.1870	3.0957
CHCHD2	4.1179	4.0139
TSPAN32	-3.2935	-3.2962
EIF4EBP2	-3.2488	-3.2521
IPMK	-3.1862	-3.1905
GNB2	3.6096	3.5125
NOD1	3.3522	3.2586
ADAMTS13	-3.1700	-3.1745
HERC4	-3.1216	-3.1267
C7orf25	3.1710	3.0799
PTPLAD2	-3.3440	-3.3461
WAC	-3.1010	-3.1063
ZNF25	-3.3220	-3.3244
MICU1	-3.2179	-3.2217
CACNA1H	-3.0688	-3.0746
C7orf49	3.1061	3.0158
PANK1	-3.6334	-3.6315
ARPC1A	4.0711	3.9677
MIPEP	-3.0181	-3.0246
FAM21A	-3.2018	-3.2058
FAM175B	-3.3230	-3.3253
ZNF746	3.1230	3.0326
FASTK	3.3802	3.2862
LDB1	-3.5735	-3.5725
CNNM2	-3.2181	-3.2218
FAM45A	-3.5493	-3.5486
LNX1	3.2676	3.1751
IKZF5	-3.6096	-3.6080
SLC25A16	-4.6031	-4.5880
SEMA3E	3.5263	3.4303
KIF5B	-3.5850	-3.5837
TTYH3	3.5495	3.4532
ACTR1A	-3.2488	-3.2521
FGFR2	-3.6675	-3.6651
CHUK	-3.0540	-3.0600
ACADSB	-4.0623	-4.0546
GSX2	3.1604	3.0695
GBAS	4.3620	4.2546
UPP1	3.2342	3.1423
WAPAL	-4.5488	-4.5344
KAT6B	-3.0882	-3.0937
IFNA8	-4.0173	-4.0102
TIAL1	-4.1134	-4.1049
CCAR1	-3.6558	-3.6536
FAM204A	-3.0192	-3.0257
ZNF713	3.7658	3.6666
RINT1	3.5246	3.4287
VSTM2A	4.0249	3.9222
PDGFRA	3.2353	3.1433
HILPDA	3.2795	3.1869
LRRC27	-3.9828	-3.9761
TSFM	3.5991	3.5021
PTPN12	3.1400	3.0493
CACUL1	-3.5493	-3.5486
PLOD3	3.6074	3.5104
PLAA	-3.8497	-3.8449
BRAT1	3.1082	3.0179
TUBGCP2	-3.1555	-3.1601
CPSF4	3.5977	3.5008
CDKN2A	-5.9585	-5.9248
KLHL9	-4.8870	-4.8680
LANCL2	4.7385	4.6260
VTI1A	-4.6209	-4.6055
CRCP	3.6219	3.5247
ADCK2	3.2946	3.2018
POR	3.2500	3.1578
SAR1A	-3.0884	-3.0939
NUFIP1	-3.2488	-3.2522
IFT74	-3.2818	-3.2847
IFNA7	-3.3415	-3.3436
ASL	3.2344	3.1424
CYP27B1	3.1422	3.0515
POLL	-3.0712	-3.0770
SHOC2	-3.4732	-3.4735
TP53	-3.7766	-3.7728
MCMBP	-3.5616	-3.5607
ZDHHC16	-3.4860	-3.4862
PLCH2	-3.0881	-3.0936
GATAD1	3.4619	3.3668
AVIL	3.7269	3.6282
FBXL15	-3.3371	-3.3392
IFIT5	-3.0741	-3.0798
PRPF18	-3.4227	-3.4237
HIF1AN	-4.4199	-4.4072
CDK5	3.2035	3.1120
DNAJB12	-3.1546	-3.1592
MORN4	-3.4202	-3.4212
FBXO18	-3.3089	-3.3114
ATE1	-3.8686	-3.8634
IFNA10	-3.1459	-3.1507
WBP4	-3.0189	-3.0254
DNAH11	3.3936	3.2994
ACO2	-3.0004	-3.0072
KIN	-3.0893	-3.0948
NDUFB8	-3.2334	-3.2370
JAK2	-3.5643	-3.5634
CDKN2B	-5.0782	-5.0566
TMUB1	3.4346	3.3399
IFNA14	-3.0805	-3.0862
BCL7B	3.7664	3.6672
PHKG1	4.2677	4.1616
TET1	-3.1545	-3.1591
DDX56	3.5415	3.4453
CCT6A	3.8936	3.7926
WBSCR16	3.7237	3.6250
MMS19	-3.7871	-3.7831
TMEM60	3.1235	3.0331
CWF19L1	-3.0732	-3.0790
SAMD8	-3.3930	-3.3944
SUMF2	4.3620	4.2546
UROS	-3.5244	-3.5240
DNMBP	-3.4202	-3.4212
SEC24C	-4.6267	-4.6112
AP3M1	-3.6672	-3.6649
SLC25A28	-3.4336	-3.4344
TFPI2	3.4083	3.3139
FAM21C	-3.3787	-3.3803
ATAD1	-4.0022	-3.9953
ASCC1	-3.3930	-3.3944
YME1L1	-3.8481	-3.8432
XRCC6BP1	3.4506	3.3556
FOCAD	-4.2885	-4.2777
RABGEF1	3.5498	3.4535
CDK4	3.8722	3.7715
TSPAN31	3.4937	3.3982
EIF3A	-4.3790	-4.3669
METTL21B	3.8014	3.7017
IFNW1	-3.0961	-3.1015
C10orf118	-3.3655	-3.3673
IFNA6	-3.9992	-3.9923
CAAP1	-3.0621	-3.0680
CAPZA2	3.2516	3.1594
IFNA2	-4.0084	-4.0014
ZNHIT1	3.1056	3.0153
HAUS6	-3.1541	-3.1588
DMRTA1	-4.2169	-4.2071
MARCH9	3.7053	3.6068
XPNPEP1	-3.2488	-3.2521
GSTK1	3.4480	3.3531
FIP1L1	3.2969	3.2040
CHIC2	3.7047	3.6063
PPP2R2D	-3.4994	-3.4993
ZMYND11	-3.1706	-3.1750
COX15	-3.4601	-3.4605
MET	3.8507	3.7503
ATXN10	-3.1051	-3.1105
PPP1R15B	3.2969	3.2040
RBM17	-3.0832	-3.0888
LCOR	-3.2335	-3.2371
ABCF2	3.5077	3.4120
PARG	-4.5851	-4.5702
ELAVL2	-3.2262	-3.2299
NF1	-3.0710	-3.0768
CHPF2	3.4609	3.3659
CCSER2	-3.6673	-3.6649
POLR3A	-4.4597	-4.4466
ZFYVE27	-4.1131	-4.1046
ARHGEF25	3.2826	3.1899
BTAF1	-3.2025	-3.2065
ABCA13	3.3520	3.2585
METTL1	3.7736	3.6742
PSPH	4.0672	3.9638
DIP2C	-3.3225	-3.3248
CCM2	3.2488	3.1567
AGK	3.1067	3.0164
IFNA5	-3.8765	-3.8712
MLLT3	-4.0303	-4.0230
IL6	3.2494	3.1572
IFNA16	-3.7091	-3.7062
NDST2	-3.0538	-3.0599
PDZD8	-3.8487	-3.8439
IFNA13	-3.9535	-3.9473
TUSC1	-3.2847	-3.2876
INSR	-3.1234	-3.1285
VOPP1	4.4842	4.3751
RNLS	-3.2213	-3.2250
HERPUD2	3.2340	3.1420
B4GALNT1	3.2221	3.1303
MCU	-3.6328	-3.6309
RHEB	3.3941	3.2999
FRA10AC1	-3.3930	-3.3944
DEPDC5	-3.1540	-3.1587
YWHAH	-3.1212	-3.1263
GIGYF2	-3.4065	-3.4077
BMS1	-3.0877	-3.0932
TFAM	-3.3078	-3.3103
MTAP	-5.0976	-5.0757
RB1	-3.5742	-3.5731
SIRT1	-3.6210	-3.6193
RUFY2	-3.4988	-3.4987
HGF	3.1736	3.0825
SUPV3L1	-4.4922	-4.4785
PTEN	-4.3097	-4.2985
SFXN2	-3.2788	-3.2817
MRPS17	4.0411	3.9381
PCGF6	-3.1708	-3.1752
ZRANB1	-3.3084	-3.3109
TBL2	3.3658	3.2721
MTPAP	-3.5607	-3.5598
UBE2D1	-3.3223	-3.3246
MOSPD3	3.1221	3.0317
IFNA17	-3.7202	-3.7171
GBF1	-3.2488	-3.2521
PDCD11	-3.1052	-3.1106
NT5C2	-4.0077	-4.0007
IFNA1	-3.9066	-3.9010
CUL2	-3.3424	-3.3445

## Sheet: S4.OV
Table S4 - correlation between Z-score and S-score for OV tumor
gene	S-Score	Z-Score
CHD9	-4.2401	-3.1644
CHMP7	-4.4816	-3.3226
PPP2R2A	-4.1278	-3.0910
TBC1D22A	-4.4403	-3.2955
ARID1A	-7.5549	-5.3347
UBE2D3	-4.3571	-3.2411
VPS37A	-4.3807	-3.2565
ARFGAP3	-4.1483	-3.1044
CCDC25	-4.1798	-3.1250
SCAMP1	-4.1027	-3.0745
ZNF18	-4.0011	-3.0080
ZNF554	-4.0223	-3.0219
L3MBTL2	-4.2290	-3.1572
KIAA1967	-4.4028	-3.2710
TP53	-9.0089	-6.2866
BIN3	-4.2705	-3.1844
BRCA1	-5.8636	-4.2274
MAP2K4	-4.7920	-3.5258
WWP2	-4.4639	-3.3110
INTS10	-4.3782	-3.2549
NF1	-5.7593	-4.1591
ARHGAP35	-4.3595	-3.2426
LATS2	-4.1769	-3.1231
MSH3	-4.2363	-3.1620
RB1	-4.8536	-3.5661
PTEN	-5.2753	-3.8422
PACSIN2	-4.1926	-3.1334

## Sheet: S4.COADREAD
Table S4 - correlation between Z-score and S-score for COADREAD tumor
gene	S-Score	Z-Score
ERCC5	3.6514	3.4553
ZHX3	4.1430	3.9330
LMAN1	-3.1127	-3.1178
PHF20	4.6793	4.4541
ELAC2	-3.6903	-3.6792
UPF3A	3.7197	3.5216
CHMP7	-3.8525	-3.8368
CENPJ	3.2352	3.0508
C1QBP	-3.3192	-3.3185
OSER1	4.4855	4.2658
SQLE	3.5660	3.3722
NDUFAF1	-3.0623	-3.0689
MBD2	-3.5269	-3.5203
PIGT	3.9385	3.7343
UCKL1	4.3447	4.1290
C20orf85	3.5918	3.3973
PPP2R2A	-3.7869	-3.7730
NCOR1	-3.1007	-3.1062
TM9SF2	3.8585	3.6565
RNF139	3.2139	3.0301
CDCA2	-3.2437	-3.2452
ITCH	4.6666	4.4417
WFDC10B	3.2653	3.0800
RPN2	3.8766	3.6741
SLC13A3	4.0345	3.8275
ZSWIM3	4.7112	4.4851
HRSP12	3.3692	3.1810
XPO7	-3.1954	-3.1982
PARD6B	3.8176	3.6167
MALT1	-3.5049	-3.4990
C20orf24	4.3473	4.1315
BMPR1A	-3.0616	-3.0682
PLTP	3.5583	3.3648
PIK3C3	-3.5520	-3.5448
COMMD7	4.0068	3.8006
CXXC1	-3.6109	-3.6020
GTF2F2	3.6193	3.4241
MOCS3	4.5698	4.3477
TNKS	-3.6199	-3.6107
CSE1L	4.2548	4.0416
SLC35C2	3.8970	3.6939
MTUS1	-3.0370	-3.0443
KIF3B	4.2364	4.0238
RBM12	3.2676	3.0823
PTPN1	3.8264	3.6253
ATP6V1B2	-3.9463	-3.9279
CEP76	-3.8267	-3.8117
POLR1D	3.4128	3.2233
DNTTIP1	4.3301	4.1148
ZNF34	3.1947	3.0114
C18orf25	-4.0874	-4.0650
TGFBR2	-3.5342	-3.5275
ADPRM	-3.0860	-3.0919
TSR1	-3.2045	-3.2071
EIF2S2	4.5271	4.3063
DSN1	3.7560	3.5569
STX16	4.5710	4.3489
RAB2A	3.4445	3.2541
TOP3A	-3.1179	-3.1229
DNAJC5	4.2455	4.0325
ZNF24	-3.8162	-3.8015
UTP14C	3.4647	3.2738
NCOA3	4.3728	4.1563
ARFGEF2	3.5813	3.3872
NELFCD	4.6508	4.4264
TGIF2	4.0736	3.8656
SMCHD1	-3.0010	-3.0093
GLOD4	-3.5479	-3.5408
GEMIN4	-3.3708	-3.3687
GRTP1	3.8061	3.6056
DERL2	-3.2181	-3.2203
SPATA2	4.3849	4.1680
FAM91A1	3.5827	3.3885
UCHL3	3.5179	3.3255
COL9A3	3.9496	3.7450
EMC2	3.5165	3.3241
LSM14B	3.7615	3.5622
ATP9A	4.4318	4.2136
ZNF706	3.4100	3.2207
TCEB1	3.2945	3.1084
C10orf137	-3.1422	-3.1465
RBBP8	-3.9369	-3.9188
C18orf32	-3.3636	-3.3617
NUDCD3	3.2907	3.1048
ASXL1	4.4686	4.2494
NAT1	-3.0370	-3.0443
CCDC25	-3.1184	-3.1234
MRGBP	3.6305	3.4349
MYBL2	3.4133	3.2239
ZNF407	-3.0046	-3.0128
EPB41L1	3.5040	3.3120
CHUK	-3.0728	-3.0791
CABLES2	3.4057	3.2164
TAF4	4.5421	4.3208
DIS3	3.3542	3.1665
EPHX2	-2.9997	-3.0081
SS18	-3.0800	-3.0860
COPS5	3.6354	3.4397
RPL21	3.8832	3.6804
ENY2	3.2218	3.0378
CKAP2	3.2424	3.0578
SS18L1	4.2625	4.0491
TRPC4AP	4.1711	3.9603
ING1	3.4376	3.2475
SNX21	3.7150	3.5170
TOP1	3.8680	3.6657
ZSWIM1	4.4087	4.1912
TOMM34	4.5087	4.2884
PTPN2	-3.6629	-3.6525
ACTR5	3.6975	3.5000
ATP6V1C1	3.4832	3.2918
ARFRP1	3.9832	3.7776
MTMR6	3.2003	3.0169
ACADVL	-3.1663	-3.1700
ZNF18	-3.3295	-3.3285
NDUFV2	-3.8933	-3.8764
NCOA6	4.4250	4.2070
GPBP1	-2.9934	-3.0019
STK24	3.6414	3.4455
ATP5A1	-4.3328	-4.3035
ENTPD6	3.7496	3.5507
CEP192	-3.4344	-3.4305
PIGU	4.6226	4.3990
NARS	-4.0786	-4.0565
HMGB1	3.3764	3.1880
RAE1	3.9088	3.7054
CTNNBL1	4.5107	4.2903
C18orf8	-3.4837	-3.4784
NAPG	-3.0348	-3.0421
PLCG1	3.6682	3.4715
ANKRD10	3.6072	3.4123
ATP11A	3.6235	3.4281
GID4	-3.0800	-3.0860
RRS1	3.4918	3.3002
WASF3	3.2616	3.0765
RNF138	-3.3340	-3.3329
DYNLRB1	4.6793	4.4541
ZNF335	3.2522	3.0673
YWHAB	4.6706	4.4457
POMP	3.6156	3.4205
UBL3	3.6948	3.4974
TFDP1	3.3642	3.1762
HNF4A	4.1320	3.9223
RABEP1	-3.2526	-3.2538
TNFRSF10B	-3.5784	-3.5704
SUPT20H	3.5029	3.3110
ZFP64	3.2359	3.0515
METTL4	-3.1034	-3.1088
MEX3C	-3.5075	-3.5015
ATP5E	4.5572	4.3355
POLR3D	-3.5375	-3.5307
TIGD5	3.3621	3.1741
IFT52	4.0841	3.8757
DHX35	4.4468	4.2282
PUF60	3.9080	3.7046
GSS	4.0191	3.8126
BOP1	3.6987	3.5012
KIAA1704	3.6965	3.4991
ZNF334	3.8665	3.6642
SPG11	-3.0921	-3.0978
STK3	3.2457	3.0610
TXNL4A	-4.1123	-4.0892
MPDU1	-3.3949	-3.3921
NUFIP1	3.7458	3.5470
ERGIC3	4.5271	4.3063
MTERFD1	3.3570	3.1692
PTDSS1	3.5358	3.3429
SMAD2	-4.1136	-4.0905
WDR7	-4.2141	-4.1882
BLCAP	3.5280	3.3353
SLC25A11	-3.0320	-3.0394
MRPS31	3.3714	3.1832
TP53	-4.9855	-4.9378
MAP1LC3A	3.1985	3.0152
RBM39	4.0100	3.8037
CTSA	3.7150	3.5170
ELP2	-3.8100	-3.7955
PFDN4	3.9577	3.7529
B4GALT5	3.4571	3.2664
RALBP1	-3.7017	-3.6903
C18orf21	-4.2272	-4.2009
C20orf195	3.4524	3.2618
PHACTR3	3.6762	3.4794
NUDT18	-3.4544	-3.4499
PPP3CC	-3.3627	-3.3607
CHCHD7	3.2346	3.0502
PCK1	3.4503	3.2598
CDH26	4.0542	3.8467
GID8	4.6336	4.4097
ADRM1	4.2586	4.0453
CHMP4B	4.2586	4.0453
RTTN	-3.2892	-3.2894
SAP18	3.9748	3.7695
SYS1	4.3487	4.1328
RPAIN	-3.3514	-3.3498
LNX2	3.7778	3.5781
KIAA1468	-3.5049	-3.4990
REEP4	-3.3627	-3.3607
ARFGEF1	3.5269	3.3342
POFUT1	4.7330	4.5063
SLC9A8	4.1919	3.9805
ZGPAT	3.8317	3.6304
KCNG1	3.2569	3.0719
PPP1R3D	4.1117	3.9026
WBP4	3.3520	3.1643
HDHD2	-3.2710	-3.2717
ASAH1	-3.4884	-3.4829
RPS21	4.1160	3.9067
TMEM189	3.4340	3.2440
TM9SF4	4.7160	4.4898
SLMO2	4.3813	4.1646
ELF1	3.3835	3.1949
TYMS	-3.4867	-3.4813
MAP2K4	-4.8610	-4.8168
EIF3H	3.6006	3.4058
GSR	-3.4699	-3.4650
PXMP4	3.9785	3.7731
RNF167	-2.9917	-3.0003
DPM1	4.5560	4.3343
VPS4B	-4.3889	-4.3580
RAB22A	4.5434	4.3220
STAU1	4.7891	4.5609
EMC6	-3.8788	-3.8623
RAP2A	3.2077	3.0240
FECH	-3.6048	-3.5961
ZMYM2	3.4471	3.2567
ADNP	4.1572	3.9467
EIF3E	3.6519	3.4557
HIBADH	3.3141	3.1274
FLII	-3.1179	-3.1229
ZADH2	-3.9503	-3.9318
EIF6	4.8519	4.6218
TUBGCP3	3.5249	3.3323
POLI	-3.0110	-3.0190
SERINC3	4.3548	4.1388
SLC39A14	-3.2981	-3.2980
ARL11	3.3542	3.1665
DDX27	4.4842	4.2646
PAFAH1B1	-3.3708	-3.3687
PSMB6	-3.4439	-3.4397
CHD6	3.8851	3.6823
AHCY	4.2203	4.0081
KIAA0196	3.6198	3.4245
PDRG1	3.8649	3.6627
AKAP10	-3.3586	-3.3568
C14orf166	-3.0589	-3.0656
KCTD9	-3.0995	-3.1051
TGDS	3.4533	3.2627
MAPK6	-3.0410	-3.0482
NPEPL1	4.5010	4.2808
PCM1	-3.3350	-3.3339
PIGN	-3.5611	-3.5536
CDC16	3.9473	3.7428
PHF20L1	3.2770	3.0914
NUDCD1	3.3227	3.1358
TNFRSF10A	-3.9925	-3.9728
DLGAP4	3.2620	3.0769
DIDO1	4.7149	4.4887
CBFA2T2	4.0390	3.8319
YWHAZ	3.9198	3.7160
UQCC	4.5959	4.3731
NCOA5	3.9643	3.7593
ME2	-3.9178	-3.9003
AAR2	4.5271	4.3063
UBAC2	3.9373	3.7331
RNASEH2B	3.5779	3.3838
COPS3	-3.9693	-3.9503
POP1	3.2028	3.0193
SRC	3.5832	3.3890
NFS1	4.3909	4.1738
ESCO2	-3.5363	-3.5295
MFAP1	-3.1827	-3.1859
UBE3A	-3.3810	-3.3785
ADNP2	-3.7022	-3.6907
PHF23	-3.4486	-3.4443
VSTM2L	4.0237	3.8170
NEURL2	3.5856	3.3913
SOCS6	-3.7660	-3.7527
YWHAE	-3.5959	-3.5874
GTF3A	3.7201	3.5220
DSG2	-3.4275	-3.4238
DYM	-4.2260	-4.1997
VAPB	4.8442	4.6143
PRPF6	4.3124	4.0976
ZNF217	4.0511	3.8437
MTIF3	3.3256	3.1386
PBK	-3.3393	-3.3380
ZNF696	3.4239	3.2342
CCDC68	-3.6253	-3.6160
SH2D4A	-3.0650	-3.0715
ZC3H13	3.3614	3.1734
EBAG9	3.2218	3.0378
MTG2	4.2625	4.0491
CDK5RAP1	3.5388	3.3458
STK4	4.6053	4.3823
MRP63	3.4586	3.2678
SALL4	3.5998	3.4051
ZSWIM7	-3.1965	-3.1993
CUL4A	4.0215	3.8149
CDC42BPB	-3.1480	-3.1522
RNMTL1	-3.3391	-3.3378
RAD21	3.6987	3.5012
MALSU1	3.4392	3.2490
SLC52A2	3.2640	3.0788
UFM1	3.2052	3.0217
USP14	-4.2886	-4.2605
C17orf85	-3.5586	-3.5512
COX10	-3.3317	-3.3307
XPO4	3.2091	3.0255
PARP4	3.6677	3.4711
NDC80	-3.0410	-3.0482
CTDP1	-3.5717	-3.5639
KIAA1429	3.4260	3.2362
ELAC1	-3.6833	-3.6723
HM13	4.2574	4.0442
PAN3	3.9231	3.7193
CRYL1	3.5055	3.3135
NSMAF	3.2816	3.0959
COMMD6	3.3043	3.1179
N6AMT2	3.3982	3.2092
USP8	-3.1909	-3.1938
MBD1	-3.2157	-3.2179
ARFGAP1	4.0824	3.8741
PCMTD2	4.4073	4.1898
TPD52L2	4.0237	3.8170
RALY	4.5604	4.3386
DBNDD2	3.9676	3.7625
ZMYND8	3.5875	3.3932
INTS8	3.4194	3.2298
DSC2	-3.5817	-3.5736
MED11	-3.6649	-3.6545
PCID2	3.8946	3.6916
EDEM2	3.6040	3.4092
SMAD4	-4.2306	-4.2042
RPL30	3.5465	3.3534
SEH1L	-3.6043	-3.5956
UBE2C	3.8785	3.6760
ENTPD4	-3.5770	-3.5691
PSMA7	4.1753	3.9643
PLAGL2	4.5509	4.3294
MAP2K1	-3.2418	-3.2433
TATDN1	3.4403	3.2501
MFHAS1	-3.1428	-3.1471
ATPAF2	-3.5921	-3.5837
PINX1	-2.9927	-3.0012
NEK3	3.5224	3.3299
NDUFB9	3.2485	3.0637
CEP250	4.0971	3.8884
UBE2G1	-3.2181	-3.2203
ATP9B	-4.0742	-4.0522
TPX2	3.9433	3.7389
CSTF1	4.8310	4.6015
KPNA3	3.5049	3.3129
YTHDF1	4.8519	4.6218
PTK2	3.3796	3.1911
OTUD6B	3.1891	3.0060
MAPRE1	4.0587	3.8510
AURKA	3.4155	3.2260
CNDP2	-3.5397	-3.5328
DHRS7B	-3.4507	-3.4463
TTC19	-3.7492	-3.7363
SERPINB8	-3.3786	-3.3762
ESCO1	-3.1855	-3.1886
MTDH	3.2108	3.0271
MICU2	3.9031	3.6998
OSBPL2	4.3509	4.1350
CPNE1	4.6537	4.4292
APC	-6.5732	-6.4806
C8orf33	3.5402	3.3472
ACOT8	4.2123	4.0003
TP53RK	4.5604	4.3386
PTEN	-3.8980	-3.8810
VCPIP1	3.3906	3.2018
ARHGEF7	3.2108	3.0271
MANBAL	3.7853	3.5853
SLC25A32	3.3932	3.2043
ZNF707	3.2640	3.0788
SCAND1	4.0022	3.7961
VAPA	-3.7314	-3.7191
USPL1	3.4073	3.2181
ZNF236	-3.4164	-3.4130
RTFDC1	4.8354	4.6058
SUGT1	3.2082	3.0245
SNRPD1	-3.2558	-3.2569
TXNL1	-4.4701	-4.4369
GMEB2	3.9832	3.7776
ROCK1	-3.3730	-3.3708
MED4	3.4434	3.2531
EIF4A1	-4.2538	-4.2267
HSF1	3.4072	3.2179
TMTC4	4.0786	3.8704
NDRG3	3.3532	3.1655
RNF6	3.8452	3.6435
SLC39A6	-3.1720	-3.1755
