# Supplementary material for: S-Score: A Scoring System for the Identification and Prioritization of Predicted Cancer Genes
Source: PLoS One. 2014 Apr 7;9(4):e94147. doi: 10.1371/journal.pone.0094147 (PMC3978018; doi:10.1371/journal.pone.0094147)
Supplement: Table S6 — S-scores for all human genes. For each of the four tumor types analyzed here, all human genes are alphabetically listed with their corresponding S-scores. (XLSX) [file pone.0094147.s009.xlsx]

## Sheet: S-Score
Table S6 - S-scores for all human genes in each of the four tumor types analyzed here
gene	BRCA	GBM	OV	COADREAD
A1BG	-0.3631	0.6399	-0.0347	0.0000
A1BG-AS1	0.2360	0.0000	0.4916	0.0000
A1CF	0.0000	0.0000	0.0000	0.0000
A2M	-2.4109	-0.3179	2.5948	0.2072
A2M-AS1	0.0000	0.0000	0.0000	0.0000
A2ML1	-0.4251	1.4882	0.2217	1.0000
A2MP1	0.2360	0.0000	2.2195	0.0000
A3GALT2	0.0000	-0.5861	0.0000	0.0000
A4GALT	-1.9694	-1.0527	-2.4732	0.8494
A4GNT	-0.2035	0.4130	2.8162	0.0000
AA06	0.2360	0.0000	0.0000	0.0000
AAAS	1.3065	-0.2613	2.0139	1.7343
AACS	0.2135	0.0000	0.0000	0.6781
AACSP1	0.0000	0.0000	0.2989	0.0000
AADAC	-0.3642	0.3805	3.3455	1.0194
AADACL2	0.9725	0.9274	3.4093	-1.0194
AADACL3	0.2019	0.7666	1.6081	-1.1329
AADACL4	-0.2283	0.3799	1.0903	-0.7730
AADAT	1.8968	0.2385	-0.4472	-1.0692
AAED1	-0.8291	-0.8601	-2.1557	-0.1714
AAGAB	0.0000	0.0000	0.0000	0.0000
AAK1	-0.9269	-1.8480	0.8564	0.0000
AAMDC	2.0862	-0.5115	3.5165	0.3786
AAMP	-0.7459	-0.2217	-1.9821	0.1714
AANAT	2.3922	-0.9039	2.2046	-0.6568
AAR2	1.7856	2.0004	2.1209	4.5271
AARD	3.3001	0.0000	3.8666	1.1769
AARS	-2.5558	-1.1848	-2.5928	0.3626
AARS2	1.2688	0.3065	1.6877	0.6429
AARSD1	0.9973	-0.5850	-2.7579	0.0000
AASDH	-0.3381	2.1195	-1.5599	-1.7343
AASDHPPT	-2.0469	-0.0730	0.2599	-2.2526
AASS	0.6439	1.7350	2.6560	0.5244
AATF	1.3287	-0.7170	-2.6314	1.4066
AATK	2.2854	-1.6783	2.3765	0.4176
AATK-AS1	1.4770	0.0000	1.8135	0.0000
ABAT	2.4745	-1.3223	1.2455	0.0000
ABCA1	-3.5680	-1.4857	-2.5017	0.4344
ABCA10	-1.2482	0.5861	1.6514	-0.0168
ABCA11P	0.0000	0.0000	1.8135	0.0000
ABCA12	0.7242	0.8485	1.5879	1.1714
ABCA13	-0.2244	3.3520	-0.8473	1.8287
ABCA17P	1.4204	0.0000	0.0000	0.0000
ABCA2	0.1803	-1.4454	1.6867	0.7648
ABCA3	1.5451	-0.7869	-1.0573	1.3586
ABCA4	1.6387	-2.3219	2.1376	1.4344
ABCA5	1.2851	0.7666	0.6173	-0.3770
ABCA6	1.4291	1.0712	1.7741	1.8432
ABCA7	-2.1211	-1.4001	-1.0544	0.1714
ABCA8	2.2357	0.0016	1.8148	1.3786
ABCA9	2.3101	1.0712	1.6537	0.3205
ABCB1	0.3579	1.7285	-0.6396	0.2163
ABCB10	3.8495	1.0012	2.6443	0.6319
ABCB11	-2.8532	1.2020	2.0199	-2.7173
ABCB4	-0.8296	1.8540	2.1780	-0.3303
ABCB5	0.4842	2.3245	1.1377	0.4292
ABCB6	-1.4234	-0.7577	1.6699	-0.1714
ABCB7	-1.0380	0.0000	-0.8132	0.8494
ABCB8	0.6522	0.8446	2.5361	1.5499
ABCB9	1.3022	-0.6657	0.7683	-0.2305
ABCC1	2.3689	0.1375	0.6285	0.6568
ABCC10	1.7577	-1.0704	-0.1931	1.2546
ABCC11	0.0245	0.5850	-1.0863	0.7648
ABCC12	1.5451	1.2630	1.4326	1.1041
ABCC13	0.7553	0.0000	0.5624	0.1714
ABCC2	1.4692	0.1383	0.9610	1.0194
ABCC3	2.3086	0.3792	1.8685	-0.1714
ABCC4	1.7218	-1.0617	0.0537	1.6068
ABCC5	1.6747	-0.6751	4.3646	1.0194
ABCC5-AS1	0.0000	0.0000	0.0000	0.0000
ABCC6	2.3149	-1.6325	1.8950	-0.1714
ABCC6P1	1.2684	0.0000	0.6615	0.0000
ABCC6P2	1.2684	0.0000	0.6615	0.0000
ABCC8	-1.4907	-0.4700	-0.0103	1.1714
ABCC9	1.1269	1.7678	3.1574	1.3295
ABCD1	1.9673	0.0000	2.8689	1.4984
ABCD2	-1.0665	1.2031	1.9325	0.6568
ABCD3	-0.2561	0.7894	-0.4758	-1.3219
ABCD4	-2.0685	-2.2643	-0.9815	-2.2680
ABCE1	0.9238	-0.8079	-2.1260	-1.1987
ABCF1	1.3253	1.5850	2.2392	0.8594
ABCF2	0.4860	3.5077	0.9467	1.3089
ABCF3	2.2381	0.0035	4.4161	0.1699
ABCG1	-1.1113	0.4854	-0.4821	-1.0227
ABCG2	-2.8270	-1.0712	0.3741	1.5499
ABCG4	0.0536	-0.7522	1.7114	-0.2224
ABCG5	1.5478	0.0000	2.1464	1.3089
ABCG8	0.7153	0.6781	1.7598	-0.9824
ABHD1	0.3937	1.0004	1.8565	1.0194
ABHD10	0.5966	0.9983	2.2628	0.3781
ABHD11	1.6519	2.7887	1.0529	1.7343
ABHD12	1.3331	1.0720	1.3820	2.5579
ABHD12B	2.1902	1.1379	1.4058	0.0000
ABHD13	-1.5178	-0.9589	-0.6506	2.7049
ABHD14A	-1.6980	0.0863	-0.9438	-0.9824
ABHD14A-ACY1	0.0000	0.0000	0.0000	0.0000
ABHD14B	-2.1990	-0.1168	-0.6582	-0.1041
ABHD15	1.0985	0.0000	0.0000	0.0000
ABHD16A	0.0000	0.0000	1.5790	0.0000
ABHD16B	1.7539	0.7890	2.9510	1.8688
ABHD17A	-1.3863	0.0000	-2.0813	-0.8443
ABHD17B	0.3672	0.1933	-1.5891	-0.3557
ABHD17C	1.0528	-0.6291	-0.5994	-2.0194
ABHD2	2.2620	-0.4688	0.8831	-0.2722
ABHD3	0.7950	0.5479	-0.3951	-2.8494
ABHD4	-0.6598	-1.5326	1.0911	-0.1520
ABHD5	-0.3778	-1.3790	-0.6564	-1.0302
ABHD6	-1.5049	0.5837	0.2161	-0.8078
ABHD8	-0.0731	-0.8194	3.3949	1.2260
ABI1	1.8329	-1.9968	0.6545	-0.1714
ABI2	-0.1743	-1.0000	0.6100	-0.4854
ABI3	1.8854	0.5850	1.2361	0.1041
ABI3BP	0.7904	1.0004	2.1661	1.0194
ABL1	-0.3951	-0.7850	-2.6060	-0.1152
ABL2	3.9962	-1.1456	2.4931	1.4984
ABLIM1	-1.4443	-1.0749	-0.9556	-0.8824
ABLIM2	-1.0440	0.8480	1.3695	0.0000
ABLIM3	-1.9669	0.5850	1.4475	1.2260
ABO	0.0679	-1.2711	-0.4045	1.4067
ABR	-2.4506	-1.2638	1.5708	-1.6496
ABRA	2.3782	1.0039	3.7191	1.4528
ABRACL	1.0214	-0.5883	-1.5831	1.2819
ABT1	1.0224	0.8480	1.6104	-1.0445
ABTB1	-0.9627	0.3792	0.0700	1.0194
ABTB2	2.4726	-1.1574	2.2361	0.4344
ACAA1	-0.9084	-1.8885	-1.2363	0.2606
ACAA2	-0.2474	-1.1239	-1.6159	-1.0584
ACACA	-0.5550	-1.2638	-2.3713	0.5191
ACACB	0.8291	0.7886	-1.0916	0.0000
ACAD10	0.8758	-2.0358	0.3138	0.4344
ACAD11	-0.2579	-0.8746	2.5956	-0.4854
ACAD8	-1.8015	-0.8606	-0.0973	-1.2305
ACAD9	0.9114	-1.6792	2.9017	1.6568
ACADL	1.6413	1.4333	1.5376	0.2224
ACADM	-1.2488	0.3931	0.2016	-2.0500
ACADS	0.1052	-1.2044	1.9747	0.4150
ACADSB	-1.9378	-4.0623	0.2215	-1.2014
ACADVL	-2.7875	-1.3792	-2.0542	-3.1663
ACAN	-0.7243	1.5853	2.0163	-0.5244
ACAP1	0.0000	-1.3991	0.0000	0.0000
ACAP2	-1.4314	-1.1242	3.6001	0.0000
ACAP3	0.0000	0.9260	1.1354	0.0000
ACAT1	-1.6443	1.5464	0.4731	-1.1940
ACAT2	0.0000	0.0896	-1.7860	0.0000
ACBD3	3.8737	-0.2609	1.7388	0.0950
ACBD4	-1.0599	-0.5850	-3.0404	1.0800
ACBD5	1.6331	-2.6782	1.2498	0.6568
ACBD6	3.9887	0.7787	2.7428	1.3757
ACBD7	0.3615	-0.4860	2.1242	0.0000
ACCS	0.0000	0.0000	0.0000	0.0000
ACCSL	0.0000	0.0000	0.0000	0.0000
ACD	-2.4569	1.2016	-3.2443	0.4854
ACE	2.2767	-1.3785	1.8891	0.8653
ACE2	2.3228	0.0000	2.1096	-1.2163
ACER1	0.0000	1.0000	0.0000	0.0000
ACER2	0.0000	-1.0853	0.8839	0.0000
ACER3	1.8851	0.0020	2.4458	0.0000
ACHE	1.2348	1.0749	1.8086	1.9503
ACIN1	1.7294	-1.5370	1.0241	-1.5850
ACLY	1.3350	-1.0704	-2.3480	0.5209
ACMSD	1.3363	0.9265	0.8491	0.4344
ACN9	-1.4907	1.6370	1.0343	-0.8494
ACO1	-0.9341	-2.5617	-1.0649	-0.4150
ACO2	0.0000	-3.0004	-3.5111	0.0000
ACOT1	0.0000	-2.4071	0.7114	0.0000
ACOT11	1.0277	-1.1158	-0.2305	-0.8494
ACOT12	-1.0836	0.0017	-2.8795	-0.5244
ACOT13	0.0245	0.6786	2.2729	0.0000
ACOT2	-2.2105	-2.0371	-1.6832	-1.8838
ACOT4	-2.4299	0.5350	-0.3980	-0.5244
ACOT6	0.5650	-0.5444	1.3068	0.8494
ACOT7	0.1204	0.1188	2.1764	-1.7865
ACOT8	2.5167	1.7227	3.0496	4.2123
ACOT9	-0.1317	0.0000	-0.9468	0.0872
ACOX1	2.0050	-0.0633	-0.1078	-0.2404
ACOX2	-1.2381	0.4854	1.1175	-0.8078
ACOX3	-0.7062	-1.8076	-0.0496	-1.8636
ACOXL	0.0000	1.0004	1.0822	0.0000
ACP1	-0.3517	0.5850	1.0676	0.2851
ACP2	-0.4725	-1.6331	-0.5971	1.1714
ACP5	-0.3656	-0.7648	1.4126	-1.2787
ACP6	2.7220	0.9345	1.5691	-0.3457
ACPL2	0.4851	-0.3224	3.5757	-0.1926
ACPP	1.4317	1.2024	2.9129	0.0000
ACPT	1.2181	1.1964	1.6483	-0.4854
ACR	1.8719	0.3016	-1.4341	-0.4556
ACRBP	-0.6509	1.2670	0.8290	0.9444
ACRC	-0.0373	0.0000	1.1309	0.4344
ACRV1	0.2817	1.5861	1.8832	-1.0000
ACSBG1	1.0362	-0.5861	1.3399	0.2787
ACSBG2	1.1407	0.3785	1.1276	1.3586
ACSF2	2.0804	0.0000	0.1920	0.0000
ACSF3	-0.3001	0.0000	-0.7395	0.0000
ACSL1	-1.0066	-0.7599	-3.2979	-1.0022
ACSL3	0.1462	-0.3218	-0.6129	0.0000
ACSL4	0.5359	0.0000	1.2576	-0.7407
ACSL5	0.4817	0.1089	-0.5589	-2.0921
ACSL6	1.8242	0.4681	0.7203	0.0000
ACSM1	2.0384	-2.0225	1.5426	-0.4344
ACSM2A	1.0291	0.6781	1.1780	-0.1714
ACSM2B	-0.9015	-0.3485	1.7583	0.2787
ACSM3	2.2094	0.9260	1.6342	0.3530
ACSM4	0.4770	0.0000	2.3742	0.0000
ACSM5	-1.1191	0.0000	0.0765	0.0000
ACSS1	0.4153	1.5864	1.3532	2.4079
ACSS2	1.9777	1.8480	2.4172	2.8069
ACSS3	0.0000	0.0000	0.0000	0.0000
ACTA1	3.1250	-1.1346	2.8055	0.4862
ACTA2	-1.6578	-1.8936	-1.1845	-0.1933
ACTB	0.3268	2.1726	-0.8143	0.5244
ACTBL2	0.0000	0.0000	-0.8839	0.0000
ACTC1	0.7600	1.3785	0.8486	1.4344
ACTG1	1.4649	1.8878	-0.0786	-0.1973
ACTG1P4	0.0000	0.0000	0.0000	0.0000
ACTG2	1.2951	0.4854	0.9993	0.1926
ACTL10	0.0000	1.3792	1.2465	1.9359
ACTL6A	3.1502	1.5473	4.2954	0.7002
ACTL6B	-1.5298	2.1397	-0.7564	0.8777
ACTL7A	0.6387	1.0013	1.4740	0.1926
ACTL7B	-0.2182	-0.8990	-0.0874	-1.5499
ACTL8	1.6924	-1.1375	-0.5052	1.4344
ACTL9	0.0000	0.0000	1.3985	0.0000
ACTN1	-0.1448	-2.0367	-2.4456	-1.3586
ACTN1-AS1	0.0000	0.0000	0.0000	0.0000
ACTN2	3.4539	1.1399	0.4008	0.2102
ACTN3	1.8008	-1.3768	1.5683	0.6568
ACTN4	2.1923	-1.2638	1.3474	0.6429
ACTR10	-1.4472	0.6060	-1.8114	-1.4150
ACTR1A	0.1720	-3.2488	-1.2325	-1.7118
ACTR1B	-0.0042	0.9265	0.8411	0.0000
ACTR2	1.6986	-0.7655	0.3359	0.6568
ACTR3	1.1052	1.1379	-0.2469	0.4344
ACTR3B	2.2471	1.9308	2.6789	2.5499
ACTR3BP2	0.0000	0.0000	0.0000	0.0000
ACTR3BP5	0.0000	0.0000	0.0000	0.0000
ACTR3C	0.0000	0.0000	2.5139	0.0000
ACTR5	2.8859	0.2630	2.5802	3.6975
ACTR6	-1.3972	-1.0000	-1.4712	1.4406
ACTR8	-1.8827	-1.5367	-1.6078	-1.4980
ACTRT1	0.1630	0.0000	0.5493	0.4830
ACTRT2	-0.9803	0.5356	1.8812	-0.6424
ACTRT3	1.9810	1.0664	4.5445	-0.4830
ACVR1	-1.5851	1.4333	1.1818	-0.1073
ACVR1B	-3.8289	-1.9299	0.3900	-0.6091
ACVR1C	1.1089	1.0708	-0.1047	-0.9174
ACVR2A	-0.3365	1.3785	1.0373	-0.3786
ACVR2B	-1.6581	1.5818	1.8016	0.9174
ACVR2B-AS1	0.0000	0.0000	0.0000	0.0000
ACVRL1	0.0000	-0.9986	-1.3498	-0.1041
ACY1	-1.6792	-0.1528	-1.0238	-0.9668
ACY3	2.4976	0.9274	2.4692	0.5244
ACYP1	0.4384	0.1022	1.0786	-0.7343
ACYP2	1.6177	0.5146	2.3124	1.1714
ADA	2.0484	1.0004	2.4435	1.7067
ADAD1	0.4508	1.2028	0.1175	-1.0445
ADAD2	0.7242	0.7655	-0.6529	0.4344
ADAL	-1.4208	-1.8079	-2.4994	-1.3205
ADAM10	0.1533	-0.9438	-2.1791	-1.8296
ADAM11	1.3334	-1.8875	-0.6366	0.0000
ADAM12	-1.2951	-0.2717	2.0544	0.7343
ADAM15	4.0335	-1.0393	2.5507	0.8777
ADAM17	1.0840	-0.5514	1.2577	0.1714
ADAM18	2.2946	0.9260	1.8231	0.5238
ADAM19	-2.2441	0.9260	1.4002	1.0194
ADAM1A	0.0000	0.0000	0.0000	0.0000
ADAM2	2.8063	0.7655	0.3950	1.0218
ADAM20	-2.6685	-0.5884	1.1941	0.0000
ADAM20P1	0.0000	0.0000	0.0000	0.0000
ADAM21	1.4629	-1.2652	1.6436	0.1714
ADAM21P1	0.0000	0.0000	0.0000	0.0000
ADAM22	0.3966	1.2480	2.6342	-0.7343
ADAM23	-2.6295	-0.4400	-0.9934	-0.2630
ADAM28	-1.9838	0.5850	-2.5343	-2.0240
ADAM29	-1.4285	0.6610	0.8769	-1.3698
ADAM30	0.8876	0.5867	1.4394	0.0000
ADAM32	2.3744	0.4854	0.6088	0.4670
ADAM33	-1.7109	1.3795	2.9405	-1.5834
ADAM3A	2.4059	0.0000	0.5790	0.4764
ADAM5	2.5033	0.0000	1.6200	-0.1584
ADAM6	0.0000	0.0000	1.4916	0.0000
ADAM7	-1.6967	0.7655	-1.7194	-2.0240
ADAM8	-0.2919	-1.8547	0.4068	0.0000
ADAM9	2.2882	-0.7655	-0.8342	-1.0493
ADAMDEC1	-2.0007	1.6323	0.0187	-2.4966
ADAMTS1	1.1864	-0.3403	-1.3115	1.1714
ADAMTS10	0.7291	1.3230	0.8686	0.0558
ADAMTS12	0.6041	0.1703	2.6889	1.0082
ADAMTS13	-0.1303	-3.1700	-1.2601	0.6091
ADAMTS14	0.1588	0.0000	1.4958	-0.2787
ADAMTS15	0.3412	1.4342	2.1699	-0.5850
ADAMTS16	1.9956	1.2638	2.9194	0.8013
ADAMTS17	-2.0823	0.6786	1.2033	-0.6170
ADAMTS18	1.5239	1.0708	-1.6077	0.4344
ADAMTS19	-2.6086	0.8480	1.5650	1.3089
ADAMTS2	0.3946	-0.9482	1.3312	1.0194
ADAMTS20	0.2294	0.9274	1.4175	-0.9824
ADAMTS3	1.9761	1.3223	1.9306	0.3781
ADAMTS4	3.1280	0.7660	1.8023	1.1041
ADAMTS5	-0.6658	0.5855	1.3600	1.5499
ADAMTS6	-1.0106	0.3785	0.5273	0.9902
ADAMTS7	0.7626	-2.0360	0.6501	0.1073
ADAMTS8	1.5505	-0.4580	0.6760	0.1714
ADAMTS9	-1.8428	-1.0008	1.2361	0.4344
ADAMTS9-AS2	0.0000	0.0000	0.1920	0.0000
ADAMTSL1	-1.2057	0.0809	2.0914	0.4556
ADAMTSL2	0.7340	-1.4396	1.1941	1.4067
ADAMTSL3	-2.7957	1.0708	-1.4860	1.9693
ADAMTSL4	3.2979	1.0017	3.0672	1.1041
ADAMTSL5	-0.8674	1.2645	-1.4068	-1.0445
ADAP1	0.0000	1.7259	0.4150	0.0000
ADAP2	0.3001	0.2613	0.0000	0.0000
ADAR	3.8176	0.7949	2.4507	1.0445
ADARB1	0.6514	-0.8197	1.8911	-0.3883
ADARB2	2.1410	-0.7827	2.6878	1.2260
ADARB2-AS1	1.0245	0.0000	1.9834	0.0000
ADAT1	-2.0831	-0.7205	-2.8416	1.1375
ADAT2	1.9976	-0.9292	-2.1243	-0.4344
ADAT3	-0.3747	0.4862	-1.6235	-0.8110
ADC	-1.9470	0.3785	1.5707	0.9174
ADCK1	-1.8333	-1.4876	0.3973	-0.4344
ADCK2	-0.2016	3.2946	3.2784	2.0500
ADCK3	2.8210	1.1391	1.9834	0.0000
ADCK4	1.0168	0.5506	1.3666	0.9444
ADCK5	4.0304	0.0043	4.8510	2.2177
ADCY1	1.6953	1.0043	1.7648	0.0335
ADCY10	0.1551	0.0000	1.1354	0.0000
ADCY10P1	0.0000	0.0000	0.0000	0.0000
ADCY2	1.9252	0.2056	2.8855	0.3205
ADCY3	-0.0147	-0.8626	-1.0941	-0.8494
ADCY4	-0.7977	0.1373	1.4030	-0.8494
ADCY5	1.0971	1.1383	1.9901	0.1714
ADCY6	-0.3384	-0.7570	0.6119	-0.1714
ADCY7	-0.3855	-0.0020	-2.3214	0.7648
ADCY8	3.4736	1.2054	4.4229	1.2881
ADCY9	2.1777	0.4867	0.9927	1.1714
ADCYAP1	1.9135	1.5361	1.4340	0.9174
ADCYAP1R1	0.9367	1.4910	2.1309	0.6101
ADD1	-2.5209	-1.4333	0.0880	-1.7715
ADD2	-0.6492	-0.7660	-0.9079	0.0000
ADD3	-0.8388	-1.2050	-0.5857	-2.8202
ADD3-AS1	0.0000	0.0000	0.0000	0.0000
ADGB	0.0000	0.0000	0.0000	0.0000
ADH1A	-1.2308	0.6780	1.1541	-1.9369
ADH1B	0.0000	0.6797	1.9628	-1.0800
ADH1C	0.0000	0.0000	1.2131	-1.6568
ADH4	1.0808	0.6797	0.2585	0.6568
ADH5	-0.6091	-0.3041	-3.7157	-0.8494
ADH6	-0.4817	0.9274	-1.4058	-0.6781
ADH7	0.8719	0.0026	0.7336	0.4344
ADHFE1	1.1828	0.3812	2.5823	1.6516
ADI1	-0.4874	-0.1688	1.1532	0.8494
ADIG	0.4453	0.2638	0.4844	1.8637
ADIPOQ	0.8012	0.0043	3.8348	0.8494
ADIPOQ-AS1	0.0000	0.0000	0.0000	0.0000
ADIPOR1	4.0298	1.3901	2.0681	2.2370
ADIPOR2	1.9785	0.5583	2.1095	0.6804
ADIRF	-2.2435	0.2991	0.0000	-1.9824
ADK	-1.1922	-2.3799	0.7056	0.2405
ADM	1.1975	-1.9648	-1.5645	0.4344
ADM2	0.5085	-1.8894	-2.7405	-0.5956
ADM5	0.0245	0.0000	0.0000	0.0000
ADNP	2.7630	0.6519	3.1133	4.1572
ADNP2	-0.3840	0.3624	-3.6050	-3.7022
ADO	0.0000	0.0000	0.1920	0.0000
ADORA1	3.2153	-0.1652	2.0256	0.5045
ADORA2A	0.8581	-1.9265	1.2236	0.1714
ADORA2A-AS1	0.0000	0.0000	0.4916	0.0000
ADORA2B	1.5446	-0.0007	-0.0834	-2.6926
ADORA3	-0.5239	-1.2020	1.2392	0.0000
ADPGK	1.1455	1.2420	-0.3655	-2.3089
ADPGK-AS1	0.0000	0.0000	0.0000	0.0000
ADPRH	-2.1803	-1.2633	2.3961	1.1714
ADPRHL1	-1.2872	0.9234	0.3388	1.9131
ADPRHL2	-0.4894	-0.4860	2.0079	-1.3595
ADPRM	-2.3824	0.4451	-1.1242	-3.0860
ADRA1A	-1.6971	0.0006	-0.9913	-1.9292
ADRA1B	1.2951	-1.6789	-0.7021	0.6568
ADRA1D	1.3092	0.3540	2.3196	-0.2481
ADRA2A	-2.3124	-1.5861	1.1276	0.0000
ADRA2B	1.6658	-1.6238	1.9165	1.1714
ADRA2C	1.0354	-1.6701	0.6621	0.5244
ADRB1	1.3962	-2.6062	0.1830	0.9174
ADRB2	-0.5239	0.3785	0.8423	-0.0900
ADRB3	2.0596	-0.2065	1.4313	-0.7232
ADRBK1	2.5217	-0.2619	1.9349	0.1714
ADRBK2	-1.4410	0.9243	0.5793	0.1714
ADRM1	3.4352	0.4867	4.0030	4.2586
ADSL	-0.3703	-0.8563	-2.7176	-1.8494
ADSS	4.0362	1.3945	1.8686	0.0218
ADSSL1	-0.1569	-0.0043	1.2204	0.2787
ADTRP	0.4204	0.8480	2.3245	0.0000
AEBP1	-1.6493	2.0028	0.9306	0.9444
AEBP2	0.8155	0.6544	2.1977	1.0749
AEN	0.7308	-0.6161	1.1920	0.0000
AES	-0.7274	0.6043	-3.6358	-0.1188
AFAP1	-1.0727	-0.1255	0.5506	-1.0445
AFAP1-AS1	0.0000	0.0000	1.2465	0.0000
AFAP1L1	0.3799	0.7655	1.3975	0.8494
AFAP1L2	1.3962	-0.1462	1.7518	1.0800
AFF1	-2.1008	-1.2024	-0.6426	-1.2787
AFF2	1.0256	0.0000	2.8061	0.7648
AFF3	-0.0644	-1.3785	1.6813	0.0000
AFF4	-0.7474	-2.4063	-1.6504	-1.4533
AFG3L1P	-0.3615	0.0000	-0.8135	0.0000
AFG3L2	1.3429	-1.8480	-0.7927	-2.8938
AFM	1.0884	0.5855	1.7453	-0.2998
AFMID	2.0313	0.8490	2.0941	0.5597
AFP	1.8175	0.9265	1.2205	-1.2260
AFTPH	0.8872	1.4854	1.9241	-0.1557
AGA	-1.2794	-1.2645	-2.4123	-1.2905
AGAP1	0.0000	-0.5245	0.0000	0.0000
AGAP11	0.0000	0.0000	0.0000	0.0000
AGAP2	0.0000	1.7029	-2.3471	0.0000
AGAP2-AS1	0.0000	0.0000	0.0000	0.0000
AGAP3	0.0000	1.6373	2.5360	0.0000
AGAP4	0.0000	0.0000	0.0000	0.0000
AGAP5	0.0000	0.0000	0.8839	0.0000
AGAP6	0.0000	-1.9639	0.0000	0.0000
AGAP7	0.0000	-1.8081	0.0000	0.0000
AGAP8	0.0000	-2.8683	0.0000	0.0000
AGAP9	0.0000	0.0000	0.0000	0.0000
AGBL1	-1.9169	1.0708	2.1829	0.0000
AGBL1-AS1	0.0000	0.0000	0.0000	0.0000
AGBL2	-0.1758	0.6781	0.7911	0.4344
AGBL3	1.3161	0.0000	2.9104	0.2787
AGBL4	0.0000	1.0708	2.4408	0.0000
AGBL5	1.1487	0.7660	1.8641	0.0000
AGER	1.0489	-1.3219	1.6892	0.6091
AGFG1	0.0000	-1.2634	0.0000	0.0000
AGFG2	0.0000	1.2058	1.1920	0.0000
AGGF1	-1.5539	-1.1379	-3.0023	-1.9174
AGK	1.1824	3.1067	2.5628	-0.1714
AGL	0.9135	1.2220	0.4688	-2.0010
AGMAT	0.2848	1.2024	1.7409	-1.0445
AGMO	0.0000	1.8160	0.3985	0.0000
AGO1	0.6854	-1.2020	1.3142	-0.2099
AGO2	4.2991	1.0022	4.2661	2.9385
AGO3	-0.3152	0.4143	1.4762	-0.7458
AGO4	-2.1505	-1.7227	2.6428	-0.6388
AGPAT1	1.8814	-1.0000	2.4050	0.0000
AGPAT2	-0.8466	-0.0663	0.3225	1.1041
AGPAT3	1.0716	-2.1377	-0.2057	-2.0623
AGPAT4	-0.0433	-1.5427	-2.1017	0.4720
AGPAT4-IT1	0.0000	0.0000	-0.3985	0.0000
AGPAT5	-1.8054	-1.0645	-3.0914	-2.7937
AGPAT6	2.2795	-1.2016	0.9168	1.3600
AGPAT9	0.0000	0.0000	0.0000	0.0000
AGPS	-1.1548	-0.3619	0.1999	-0.6781
AGR2	-2.4876	2.0747	1.8231	-0.6568
AGR3	-2.8338	2.7680	1.2769	-1.7563
AGRN	-0.8803	-1.6792	-0.1381	-1.1613
AGRP	-0.1821	-1.6634	-0.9640	1.0194
AGT	3.5278	-1.8074	3.0499	0.7695
AGTPBP1	-1.7599	0.4875	-0.5111	-2.5109
AGTR1	1.5713	0.9053	3.1066	1.1714
AGTR2	0.1898	0.0000	0.8665	-0.2787
AGTRAP	-1.2277	-0.3622	0.0477	-1.7789
AGXT	-0.0458	-2.1385	2.0084	0.6568
AGXT2	1.5713	0.6792	2.3695	-0.0144
AHCTF1	0.7356	0.0008	2.0008	0.1367
AHCTF1P1	0.0000	0.0000	0.0000	0.0000
AHCY	2.1655	1.0708	2.4448	4.2203
AHCYL1	-0.5776	0.3229	0.4806	-2.4067
AHCYL2	0.0000	1.0087	-0.4632	0.0000
AHDC1	-0.7600	-0.2630	0.7198	-0.7461
AHI1	-0.8966	-1.0493	-1.2500	-1.5527
AHNAK	-0.9649	-1.1375	0.5715	0.2787
AHNAK2	-1.7177	0.7660	1.0670	1.2260
AHR	0.0512	2.2353	0.4457	0.6091
AHRR	2.1074	0.2630	3.0736	1.0000
AHSA1	0.1768	-1.3426	-0.1571	-2.3730
AHSA2	1.0106	0.0000	1.3807	-0.2224
AHSG	1.5158	0.1422	3.6532	-1.3089
AHSP	1.2684	0.7655	0.0000	0.0000
AICDA	1.8511	0.3884	2.7435	0.9086
AIDA	0.4433	0.2655	1.7010	0.0000
AIF1	0.6717	-0.8480	1.9116	0.0000
AIF1L	0.0000	0.2815	0.0000	0.0000
AIFM1	1.5299	0.0000	0.6739	0.5244
AIFM2	-0.8232	-0.2696	-0.5962	-1.0340
AIFM3	1.1968	1.0000	1.8272	-0.9174
AIG1	-2.0223	-1.4352	-2.8341	0.7965
AIM1	-2.3557	0.4860	0.2872	-0.8777
AIM1L	0.6163	-0.7162	0.6426	-0.9174
AIM2	3.0584	1.6328	2.5580	0.6890
AIMP1	0.0000	0.9421	0.0000	0.0000
AIMP2	0.0000	2.4610	0.0000	0.0000
AIP	2.6813	1.2641	2.0403	-0.5244
AIPL1	-0.4901	-1.0011	1.4635	-0.1087
AIRE	1.1132	-2.0358	0.7388	0.0610
AIRN	0.0000	0.0000	0.0000	0.0000
AJAP1	0.9539	0.5819	2.0544	-0.5652
AJUBA	0.0000	-1.1815	0.4916	0.0000
AK1	-0.4438	1.4342	-0.5073	-0.8494
AK2	-0.4026	0.0004	2.1029	-0.4556
AK3	0.0006	-1.5051	-1.2853	0.1647
AK4	0.0000	0.0000	0.7395	0.0000
AK5	1.0484	1.5367	1.5401	1.4344
AK7	-1.2471	1.3788	1.7137	-0.3786
AK8	0.0000	1.0716	0.0000	0.0000
AK9	-2.2135	-0.2501	0.0000	0.0000
AKAP1	2.6320	1.4342	-0.0739	-0.7343
AKAP10	-0.7379	-1.5346	-3.7290	-3.3586
AKAP11	-3.9294	-1.7014	-2.8457	2.9766
AKAP12	-0.2147	-1.6797	-0.5552	1.0445
AKAP13	-1.0816	-1.3223	-1.4478	-1.6568
AKAP14	1.5299	0.0000	1.8705	0.5244
AKAP17A	0.0000	0.0000	0.6521	-0.0614
AKAP2	0.0000	0.0000	0.0000	0.0000
AKAP3	2.0711	2.1403	3.0154	1.3009
AKAP4	-0.4246	0.0000	2.0975	1.6960
AKAP5	-0.7481	0.9957	1.0247	0.0000
AKAP6	0.9588	-1.1387	1.6813	-2.1427
AKAP7	0.1439	-0.0043	-0.0064	0.5291
AKAP8	2.2824	0.9183	2.9153	0.0976
AKAP8L	1.2652	-0.0555	3.6407	0.9801
AKAP9	0.5854	2.2979	-0.6702	1.8606
AKIP1	0.0000	-1.1393	0.0000	0.0000
AKIRIN1	0.0000	0.0004	2.6001	0.0000
AKIRIN2	0.0000	-2.3792	0.1920	0.0000
AKNA	0.6752	0.9283	-0.5445	0.1714
AKNAD1	0.0000	1.7233	0.0000	0.0000
AKR1A1	-0.0780	1.0704	2.0504	-1.6582
AKR1B1	-1.7118	2.3249	2.2853	0.7461
AKR1B10	2.0231	1.6373	3.0446	-0.1714
AKR1B15	0.0000	0.0000	2.3742	0.0000
AKR1C1	2.4543	0.4898	2.8266	0.7461
AKR1C2	-1.1191	1.5870	3.0535	0.0000
AKR1C3	2.2094	0.6819	2.5343	-0.7343
AKR1C4	0.6372	1.0030	2.5317	1.9693
AKR1C6P	1.6132	0.0000	2.4644	0.0606
AKR1CL1	1.2838	1.0030	2.6645	0.2998
AKR1D1	0.9349	2.4626	1.3481	0.0000
AKR1E2	1.1689	0.9292	2.0765	0.0000
AKR7A2	-1.5299	0.5847	-1.9231	-2.0800
AKR7A2P1	0.0000	0.0000	0.0000	0.0000
AKR7A3	-0.3826	-1.3619	0.3665	-1.6331
AKR7L	0.0000	0.8485	0.1920	0.0000
AKT1	0.8521	-1.1395	1.4488	-1.0445
AKT1S1	1.0005	0.4748	-1.3777	0.6568
AKT2	-0.8537	-2.1963	1.8477	1.3152
AKT3	-0.0476	-0.1525	2.8802	1.8078
AKTIP	-1.2109	-1.0004	-3.4145	0.9086
ALAD	-1.7991	0.0016	-1.6295	1.0000
ALAS1	-0.3221	-0.6526	-0.1732	-0.4720
ALAS2	0.8846	0.0000	1.2010	-0.8777
ALB	1.4669	0.0000	1.3453	-0.7343
ALCAM	-0.9392	-0.4860	0.1810	-0.7461
ALDH16A1	1.1079	-0.0016	0.0000	-0.4854
ALDH18A1	-0.2155	-1.2659	-1.1723	-2.1093
ALDH1A1	-0.3468	0.7676	1.0579	-0.2787
ALDH1A2	0.1718	-0.3485	1.4249	1.0194
ALDH1A3	1.9765	1.3785	2.1802	0.4580
ALDH1B1	0.4433	-1.5853	-1.0257	0.7343
ALDH1L1	1.5239	-0.6802	1.5685	0.6568
ALDH1L1-AS1	0.0000	0.0000	0.0000	0.0000
ALDH1L1-AS2	0.0000	0.0000	0.0000	0.0000
ALDH1L2	-2.3525	0.9269	1.3514	0.0000
ALDH2	-1.0644	-0.7652	0.8447	0.0000
ALDH3A1	1.1029	0.2645	0.5625	0.5244
ALDH3A2	-0.6605	-0.5522	-3.2535	-2.7639
ALDH3B1	2.6705	-0.9421	1.5071	0.8078
ALDH3B2	1.5315	-1.7199	1.9846	0.1625
ALDH4A1	-0.1065	0.1270	1.2299	-0.1041
ALDH5A1	0.8683	-0.0819	2.7163	-0.7543
ALDH6A1	-1.8577	-2.1058	-0.2683	-1.9693
ALDH7A1	-0.6020	-1.5855	-1.7267	-0.0335
ALDH8A1	1.8839	0.2724	0.8303	0.9824
ALDH9A1	3.5406	0.8078	1.5993	2.0320
ALDOA	1.8493	1.7655	-1.3618	0.3734
ALDOB	0.0000	0.0029	1.4222	-1.3089
ALDOC	2.5971	-1.0004	0.9268	0.3883
ALG1	1.4204	-1.7647	0.8007	0.0000
ALG10	-1.1779	-0.1375	1.5793	1.2787
ALG10B	0.4500	0.8490	1.6063	0.1041
ALG11	-2.6713	-1.7262	-2.8657	2.6053
ALG12	-1.0894	-2.1042	-2.7918	-2.1041
ALG13	0.0000	0.0000	0.0000	0.0000
ALG14	-0.9759	0.8494	0.6251	-0.2630
ALG1L	0.0000	0.0000	1.4458	0.0000
ALG1L2	0.0000	0.0000	1.6209	0.0000
ALG1L9P	0.0000	0.0000	0.0000	0.0000
ALG2	-1.5337	-0.4139	-2.5981	-0.2084
ALG3	2.7815	0.4797	4.2604	1.1375
ALG5	-1.9414	-0.9523	-1.9995	2.7539
ALG6	0.6189	0.9325	0.5918	-2.3089
ALG8	2.1487	-0.3023	2.5520	-0.3636
ALG9	-2.1751	-0.6147	-0.7754	-1.9550
ALK	-0.8815	0.8480	-0.8222	0.0000
ALKBH1	-1.6566	-1.4988	-0.4940	-2.1714
ALKBH2	1.1401	0.2408	-0.6001	-1.0194
ALKBH3	-1.6792	-1.6340	-1.0325	-1.1714
ALKBH3-AS1	0.0000	0.0000	0.0000	0.0000
ALKBH4	-0.2546	2.0024	1.1899	2.0387
ALKBH5	-1.9508	-0.1382	-2.3685	-2.7343
ALKBH6	2.0503	0.6519	2.4875	0.1747
ALKBH7	-0.4644	1.2016	-1.9281	-0.2207
ALKBH8	-1.7582	0.3488	0.6310	-1.2819
ALLC	0.3305	0.4873	1.7677	-0.3626
ALMS1	-2.7303	0.5850	1.7727	-1.0194
ALMS1P	0.0000	0.0000	0.0000	0.0000
ALOX12	0.4692	-1.4480	1.0066	0.1601
ALOX12B	-0.0940	-1.0007	0.8705	-0.7341
ALOX12P2	-0.1449	0.0000	0.2848	0.5435
ALOX15	0.8624	-2.0708	0.7911	0.0000
ALOX15B	0.8529	1.0704	0.6318	0.4344
ALOX15P1	0.0000	0.0000	0.0000	0.0000
ALOX5	-1.9965	1.7225	-1.1425	0.0000
ALOX5AP	-1.3447	-1.6331	-0.2484	1.0155
ALOXE3	0.0076	-0.0942	1.9203	-1.4720
ALPI	0.0644	-2.0367	0.8763	0.8494
ALPK1	-0.6794	0.0000	-2.6096	-1.9174
ALPK2	-0.2494	1.0000	0.0377	-1.7142
ALPK3	1.3880	0.8222	1.9883	1.0800
ALPL	-1.2529	0.7099	0.7826	0.8494
ALPP	0.4917	-0.3023	1.8037	1.5499
ALPPL2	0.7749	-2.2937	1.5526	1.3089
ALS2	0.3588	0.3792	1.1407	0.2630
ALS2CL	-0.6773	-0.8761	0.9877	-0.2207
ALS2CR11	1.5505	1.2020	1.6630	0.0000
ALS2CR12	1.4028	1.1379	1.9325	-0.7370
ALX1	1.3400	1.2024	-0.5476	1.1714
ALX3	2.1539	-0.8990	0.5702	-0.1080
ALX4	-2.5759	-1.8088	1.3739	-1.3089
ALYREF	1.4770	1.0004	1.7770	0.0000
AMACR	0.1725	-0.9424	2.3724	1.1613
AMBN	0.7194	0.2638	1.3399	-0.2998
AMBP	1.3468	-1.2197	0.7868	-1.5499
AMBRA1	-2.3525	-2.4864	0.0765	0.0000
AMD1	2.0020	-1.0603	-2.3185	-0.1329
AMDHD1	1.6080	-1.5302	1.3068	0.1714
AMDHD2	2.1354	-1.0456	1.0030	0.0417
AMELX	0.5196	0.0000	0.4817	0.8078
AMELY	0.0000	0.0000	0.0000	0.0000
AMER1	1.8000	0.0000	1.2071	-0.0886
AMER2	1.0306	-0.0017	0.1814	1.4593
AMER3	0.9043	0.5855	0.7953	1.4801
AMFR	-0.8525	-1.2417	-2.5447	-1.1714
AMH	0.5526	-1.8720	0.1366	1.3089
AMHR2	1.6548	-1.0450	1.6389	0.0000
AMICA1	-0.1449	1.4342	1.2299	-0.6568
AMIGO1	-0.1148	0.1937	1.1175	-1.3786
AMIGO2	-0.2694	0.8494	1.5010	0.4344
AMIGO3	1.1634	-0.0014	0.8749	0.6568
AMMECR1	0.2156	0.0000	1.0540	1.4801
AMMECR1L	-0.5284	-0.8480	-0.9947	0.6521
AMN	0.7450	-2.2631	0.8020	-0.8777
AMN1	0.9179	1.0013	1.9971	1.0082
AMOT	0.2970	0.0000	0.4612	-0.6388
AMOTL1	1.2594	0.8642	1.0485	1.1714
AMOTL2	-0.4400	0.5830	2.6514	0.0000
AMPD1	-2.3065	1.2638	-0.2687	0.7343
AMPD2	-0.0249	-0.2788	0.2922	-0.5291
AMPD3	-0.9135	-0.8509	-1.6972	0.2630
AMPH	1.1599	1.2667	1.6366	0.0323
AMT	1.2234	-0.8233	1.4635	0.0000
AMTN	1.5740	1.0004	1.5831	-0.5244
AMY1A	0.0000	-0.5855	2.0066	0.0000
AMY1B	0.0000	0.0000	0.2989	0.0000
AMY1C	0.0000	0.0000	0.2989	0.0000
AMY2A	0.8659	0.2638	-0.5238	-1.0082
AMY2B	0.4253	0.6786	-2.3850	0.2392
AMZ1	-2.4561	1.8511	1.0719	-0.1714
AMZ2	2.5900	0.6291	0.1127	0.5046
AMZ2P1	1.9263	0.0000	0.3985	0.0000
ANAPC1	1.7624	-0.5842	-1.1122	-0.4344
ANAPC10	0.8371	-0.6925	-1.9957	-0.1951
ANAPC11	1.6298	-0.1383	1.1656	0.2273
ANAPC13	-0.8487	1.1357	1.2074	0.0000
ANAPC15	0.5558	0.1007	1.7489	-0.2067
ANAPC16	0.0000	-2.4867	0.8839	0.0000
ANAPC1P1	0.0000	0.0000	0.0000	0.0000
ANAPC2	0.4464	-0.7660	-0.1431	-0.5138
ANAPC4	-2.6870	-1.1379	-1.5242	-1.1496
ANAPC5	-1.4948	1.7663	-0.4818	0.3219
ANAPC7	0.0134	0.0000	-0.3899	-0.2224
ANG	-1.3509	0.2201	2.1715	-1.5499
ANGEL1	-0.4038	-1.6708	-1.5724	-1.0000
ANGEL2	3.6264	0.4316	0.6328	1.7118
ANGPT1	3.5905	1.2663	3.7409	1.9725
ANGPT2	-2.0934	-1.5850	-1.6306	-2.5057
ANGPT4	0.4599	-0.5841	2.4963	-0.4851
ANGPTL1	2.2715	0.6792	2.7025	1.8078
ANGPTL2	0.1341	0.2075	0.6224	-0.4854
ANGPTL3	0.2181	0.4860	1.7741	-0.8494
ANGPTL4	1.3231	0.5861	1.6421	0.1714
ANGPTL5	1.2633	0.9278	2.1866	-0.3786
ANGPTL6	0.0000	0.8504	2.4565	0.0000
ANGPTL7	1.2308	0.9269	1.9956	1.6568
ANHX	0.0000	0.0000	0.0000	0.0000
ANK1	0.6534	-0.9511	2.2612	1.9969
ANK2	-1.6904	-1.5367	0.9534	-0.5244
ANK3	-0.2868	0.0000	0.2230	-1.0800
ANKAR	-2.8243	0.7660	1.8269	-0.5629
ANKDD1A	0.9539	-0.5850	1.1877	0.6568
ANKDD1B	0.0000	0.0000	0.0000	0.0000
ANKEF1	-0.4613	1.4346	1.8756	-0.0340
ANKFN1	2.4719	-0.6615	1.2949	0.7343
ANKFY1	-2.3073	-1.1383	-0.9572	-1.5291
ANKH	1.8441	-0.3203	2.3447	0.7648
ANKHD1	0.7950	-0.0009	-0.0789	0.6781
ANKHD1-EIF4EBP3	0.0000	0.3785	-0.4730	0.0000
ANKIB1	0.4116	2.8315	1.6306	2.0320
ANKK1	0.0000	1.0720	1.6607	0.0000
ANKLE1	0.0000	0.0000	2.6209	0.0000
ANKLE2	0.0000	0.0000	0.0000	0.0000
ANKMY1	-2.7028	-2.0714	-0.0575	-0.5480
ANKMY2	-0.0209	2.4635	0.0149	0.4377
ANKRA2	-2.9600	0.6781	-3.6612	-0.3786
ANKRD1	-1.4650	0.6562	0.7292	0.1714
ANKRD10	-0.7222	-1.0003	-0.6323	3.6072
ANKRD11	-2.5672	-1.1383	-1.6385	-0.3256
ANKRD12	-3.1701	-0.3410	-0.4528	-1.9153
ANKRD13A	0.3932	0.1815	1.0890	1.0194
ANKRD13B	2.2100	0.8485	0.7995	1.6331
ANKRD13C	-2.3373	0.6296	0.2083	0.0000
ANKRD13D	2.6336	0.2645	2.2026	0.8494
ANKRD16	1.3674	-1.5205	1.6822	0.2067
ANKRD17	1.0431	-1.4860	-0.4098	-1.2260
ANKRD18A	0.0000	0.0000	1.1342	0.0000
ANKRD18B	0.0000	0.0000	0.0000	0.0000
ANKRD18DP	0.7308	0.0000	3.5790	0.0000
ANKRD19P	0.0000	0.0000	0.0000	0.0000
ANKRD2	-1.2647	-2.2031	1.0211	0.4009
ANKRD20A1	0.0000	0.0000	0.0000	0.0000
ANKRD20A11P	-0.0245	0.0000	-0.0765	0.0000
ANKRD20A12P	0.0000	0.0000	0.0000	0.0000
ANKRD20A19P	0.0000	0.0000	0.0000	0.0000
ANKRD20A2	0.0000	0.0000	0.0000	0.0000
ANKRD20A3	0.0000	0.0000	0.0000	0.0000
ANKRD20A4	0.0000	0.0000	0.0000	0.0000
ANKRD20A5P	0.0000	0.0000	0.0000	0.0000
ANKRD20A8P	0.0000	0.0000	0.0000	0.0000
ANKRD20A9P	0.0000	0.0000	0.0000	0.9359
ANKRD22	-1.0484	0.0422	0.0331	-1.5421
ANKRD23	0.9933	0.6786	1.9478	-0.1926
ANKRD24	0.4068	1.1387	-1.2459	0.0000
ANKRD26	1.2215	-2.2092	2.6603	-0.5146
ANKRD26P1	0.0000	0.0000	0.0000	0.0000
ANKRD26P3	0.0000	0.0000	0.0000	0.9359
ANKRD27	1.8993	1.3627	2.1979	1.2742
ANKRD28	1.2035	-1.3225	-0.0088	-0.4344
ANKRD29	0.9227	1.4857	2.3088	0.0000
ANKRD30A	-2.4778	0.4854	0.2683	-1.0194
ANKRD30B	0.0000	0.0000	-1.4474	0.0000
ANKRD30BL	0.0000	0.0000	0.0000	0.0000
ANKRD30BP2	-0.0245	0.0000	-0.0765	0.0000
ANKRD30BP3	0.0000	0.0000	0.0000	0.0000
ANKRD31	0.0000	0.0000	-1.0151	0.0000
ANKRD32	0.3184	-0.3792	-2.9394	-1.3281
ANKRD33	1.1711	0.7891	1.5062	-0.6038
ANKRD33B	0.6835	0.0000	2.3985	0.0000
ANKRD34A	1.5315	0.0000	1.2989	0.0000
ANKRD34B	0.0000	0.0000	-0.9510	0.0000
ANKRD34C	0.0000	0.0000	0.5790	0.0000
ANKRD35	2.1921	0.2236	-0.1186	-0.4556
ANKRD36	0.8896	0.0009	1.3554	-0.4854
ANKRD36B	0.0000	0.0000	0.0000	0.0000
ANKRD36BP1	2.4348	0.0000	1.1354	0.0000
ANKRD36BP2	0.0000	0.0000	0.0000	0.0000
ANKRD37	-0.0617	0.6786	-2.4083	-0.9855
ANKRD39	1.0606	0.5855	1.3932	1.1714
ANKRD40	2.7781	-1.6691	-0.1877	-0.0477
ANKRD42	-0.1767	0.2655	2.5326	-0.3251
ANKRD44	0.2130	0.3792	1.2149	0.1714
ANKRD45	3.1653	1.4342	2.4090	1.5421
ANKRD46	4.1269	1.2028	3.9668	2.8941
ANKRD49	-1.0603	1.1391	0.8619	0.2851
ANKRD50	-1.6824	0.6792	-1.8920	-1.1381
ANKRD52	0.0000	0.0000	0.8839	0.0000
ANKRD53	1.0522	0.8485	1.1376	0.6781
ANKRD54	-0.8306	-0.9274	-1.8513	-1.5236
ANKRD55	-1.5654	0.9260	-0.6129	-0.8254
ANKRD6	-0.4567	-1.2031	0.8047	1.0800
ANKRD61	0.0000	0.0000	0.0000	0.0000
ANKRD62	0.0000	0.0000	0.0000	0.0000
ANKRD62P1-PARP4P3	0.0000	0.0000	0.0000	0.0000
ANKRD63	0.0000	0.0000	-0.3985	0.0000
ANKRD65	0.0000	0.0000	1.1354	0.0000
ANKRD66	0.0000	0.0000	0.0000	0.0000
ANKRD7	1.3799	2.7050	2.7174	-0.2457
ANKRD9	0.2382	-0.2248	1.4475	-0.2163
ANKS1A	1.3275	-0.4139	-0.4710	-0.8927
ANKS1B	0.6338	0.8485	1.1276	0.0000
ANKS3	2.6555	-0.1358	-0.0823	0.0417
ANKS4B	1.5509	0.9260	0.6980	-0.6568
ANKS6	2.0397	0.7894	-1.9304	-0.5746
ANKUB1	0.3001	0.0000	2.8491	0.0000
ANKZF1	0.2205	0.6786	1.4590	0.4344
ANLN	1.5564	1.6359	0.0168	0.6890
ANO1	2.9263	1.1391	1.9834	0.0000
ANO1-AS2	0.0000	0.0000	0.0000	0.0000
ANO10	0.0000	-1.2636	0.0000	0.0000
ANO2	0.3615	1.1863	-0.1024	0.0000
ANO3	0.0000	2.0000	0.1920	0.0000
ANO4	0.0000	0.7660	0.0000	0.0000
ANO5	0.0000	0.1375	0.0000	0.0000
ANO6	0.0000	-0.8467	0.6615	0.0000
ANO7	0.0000	1.0000	0.2989	0.0000
ANO8	0.0000	1.2016	2.5790	0.0000
ANO9	0.0000	-0.0921	0.0000	0.0000
ANP32A	0.0000	0.5850	0.6739	0.0000
ANP32A-IT1	0.0000	0.0000	0.0765	0.0000
ANP32AP1	0.0000	0.0000	-0.3985	0.0000
ANP32B	0.1947	1.1706	-2.1855	0.2887
ANP32C	0.5591	-0.6682	-0.3283	-0.8542
ANP32D	0.0000	0.9269	0.9819	0.1714
ANP32E	3.6198	1.2641	2.8895	0.3205
ANPEP	2.0172	1.4333	2.3676	1.4533
ANTXR1	-0.1921	-1.8981	0.4251	0.8494
ANTXR2	-1.1634	-0.1703	0.2607	0.0000
ANTXRL	0.0000	0.0000	0.0000	0.0000
ANTXRLP1	0.0000	0.0000	0.0000	0.0000
ANXA1	0.8091	-1.8954	-2.4025	1.3586
ANXA10	0.8814	0.2638	-0.4990	1.2787
ANXA11	-0.1470	-0.6824	0.3695	-0.3652
ANXA13	1.0213	1.1411	4.4935	0.6084
ANXA2	-0.5910	-0.7071	-2.0839	0.2787
ANXA2P1	0.0000	0.0000	0.0000	0.0000
ANXA2P2	0.0000	0.0000	-1.3463	0.0000
ANXA2P3	0.0000	0.0000	0.0000	0.0000
ANXA2R	1.9551	0.7660	2.4159	1.1278
ANXA3	-1.3363	1.5364	-1.6436	-0.3786
ANXA4	0.9974	-0.1694	1.1462	0.3626
ANXA5	-0.1287	-1.2638	-1.7690	-0.6890
ANXA6	-0.1396	-0.9269	1.0334	1.0194
ANXA7	0.1719	-1.3585	-0.6179	0.4893
ANXA8	0.0000	0.0000	0.0000	0.0000
ANXA8L1	0.0000	0.0000	0.0000	0.0000
ANXA8L2	1.4317	1.0000	1.3127	0.4344
ANXA9	0.0553	-1.1444	3.1442	1.0765
AOAH	-0.7394	1.9664	1.1780	-0.4344
AOAH-IT1	0.0000	0.0000	0.0000	0.0000
AOC1	0.0000	0.0000	0.0000	0.0000
AOC2	0.3494	-0.6781	-2.5168	0.2787
AOC3	-1.4632	0.4854	-2.1427	0.7016
AOC4P	0.0000	0.0000	0.0000	0.0000
AOX1	0.9227	1.3788	1.8231	0.4150
AOX2P	0.0000	0.0000	0.6615	0.0000
AP1AR	0.0000	1.4336	0.0000	0.0000
AP1B1	-0.8518	-1.5855	-0.9100	-0.5244
AP1B1P1	0.0000	0.0000	0.0000	0.0000
AP1G1	-2.3508	-1.6632	-3.8171	0.2630
AP1G2	-0.7400	0.2018	-0.0720	-1.1714
AP1M1	0.8318	1.3580	1.2090	0.7454
AP1M2	-1.0059	1.6340	1.0009	0.1097
AP1S1	1.3787	2.6104	2.2628	1.1041
AP1S2	0.0726	0.0000	-0.1959	-0.5269
AP1S3	0.6195	0.0009	1.5526	0.6568
AP2A1	-0.7688	-0.3427	-1.6338	1.0194
AP2A2	-1.7429	-1.8502	-2.6532	-0.6091
AP2B1	0.2918	-1.3788	-2.7733	-0.2787
AP2M1	1.9779	0.1886	4.4752	0.2224
AP2S1	0.8876	-1.3227	-1.7669	0.4150
AP3B1	-1.5745	-0.2349	-3.3119	-0.5244
AP3B2	1.5914	0.2334	1.5300	0.0000
AP3D1	-1.3052	-1.4127	-2.6112	-1.0227
AP3M1	0.5693	-3.6672	0.5812	-1.0097
AP3M2	1.7201	-0.3219	0.9070	1.8413
AP3S1	0.0172	1.0704	-2.0663	-1.1985
AP3S2	0.6055	-1.5364	0.4214	-1.2487
AP4B1	0.2088	0.5028	0.3635	-0.7642
AP4B1-AS1	0.0000	0.0000	0.0000	0.0000
AP4E1	-1.7252	-1.8878	-2.2265	-1.4984
AP4M1	-2.4233	2.7020	2.4045	2.9007
AP4S1	0.6062	-2.1059	1.6790	-2.3219
AP5B1	0.0000	0.0000	0.0000	0.0000
AP5M1	-2.3373	-1.8990	0.0000	0.0000
AP5S1	0.5281	2.6783	3.0254	0.5297
AP5Z1	1.2789	1.1539	-1.3873	1.8838
APAF1	0.0843	-1.8252	0.5938	0.8494
APBA1	1.0145	-1.7086	0.1846	1.6730
APBA2	1.6357	-1.1383	-0.3526	-0.4556
APBA3	0.5241	1.6845	-3.4181	-0.3256
APBB1	-1.3032	-1.2434	-0.6506	0.6781
APBB1IP	0.3396	1.4870	1.6200	0.2630
APBB2	-2.3583	-0.7652	-0.0649	-1.2787
APBB3	0.0092	-1.5364	-0.0170	0.2224
APC	-6.1031	-1.2016	-3.4427	-6.5732
APC2	0.6049	-0.1917	-0.2715	1.4344
APCDD1	-1.1008	-0.0995	-0.0218	0.0000
APCDD1L	2.9118	0.4867	3.0100	0.9004
APCDD1L-AS1	0.0000	0.0000	0.0000	0.0000
APCS	2.1959	0.7110	1.6753	-0.4405
APEH	-2.3929	-0.6133	-3.1502	-2.0010
APEX1	-1.8808	-0.2736	-0.7215	-1.9680
APEX2	1.9693	0.0000	0.9524	0.2787
APH1A	3.6625	0.8086	3.2572	1.3786
APH1B	-1.4147	-1.2630	-0.8712	0.4344
API5	-0.1050	-1.3805	-1.0704	0.0000
APIP	1.5324	-0.4404	0.1552	1.0194
APITD1	-1.5526	0.5510	0.7718	-2.6128
APITD1-CORT	0.0000	0.0000	0.6615	0.0000
APLF	0.0000	-0.1155	0.0000	0.0000
APLN	1.3263	0.0000	1.8571	0.2787
APLNR	0.0000	-0.8480	0.0000	0.0000
APLP1	-0.2520	-1.0004	3.1262	0.0000
APLP2	-0.7974	-0.9974	0.6039	-0.4950
APMAP	0.9245	1.4346	1.8173	3.1555
APOA1	-0.1969	0.0000	1.5855	-1.6568
APOA1BP	3.8096	1.0028	2.7080	1.8636
APOA2	2.9284	-0.1375	1.3553	-0.4597
APOA4	-0.1449	-0.2875	0.9057	0.8494
APOA5	0.0385	0.8504	1.7540	0.6568
APOB	-2.1690	0.0000	1.5683	-2.9026
APOBEC1	1.2534	1.4879	2.6181	-0.8494
APOBEC2	1.1015	0.0000	2.3605	1.2997
APOBEC3A	0.7600	1.0708	1.2423	0.4344
APOBEC3A_B	0.0000	0.0000	0.0000	0.0000
APOBEC3B	0.3574	0.9265	0.4259	-0.8494
APOBEC3C	0.6767	-0.5867	-0.1081	0.0000
APOBEC3D	-1.7077	0.1055	-0.1789	-0.8494
APOBEC3F	0.4132	-1.0716	0.2444	0.0000
APOBEC3G	0.0000	-0.7104	-0.6406	0.8494
APOBEC3H	0.4132	0.7639	0.6935	1.1714
APOBEC4	0.2206	0.9269	2.6081	0.0000
APOBR	1.1341	-1.0009	0.0000	0.0000
APOC1	0.8103	-0.8495	1.3919	0.2630
APOC1P1	0.0000	0.0000	0.0765	0.0000
APOC2	1.0934	-1.3802	1.8705	1.3089
APOC3	-0.2485	0.0000	0.9444	-0.8494
APOC4	1.2166	-2.0706	0.6889	-0.6568
APOC4-APOC2	0.0000	0.0000	0.0765	0.0000
APOD	0.5363	-0.3407	3.7377	1.4801
APOE	0.8103	-1.4346	1.4394	0.2224
APOF	1.4188	1.2667	1.6176	0.3786
APOH	1.9616	0.2645	1.9672	0.4556
APOL1	-2.6433	1.3219	-2.0453	0.1714
APOL2	-0.1405	-1.5370	-1.5663	0.6568
APOL3	-1.0439	0.8480	-0.9961	0.0000
APOL4	-0.5767	0.0000	-0.8748	0.1714
APOL5	0.9114	0.1688	1.6366	0.4854
APOL6	0.4759	-1.1258	-2.5157	-0.6568
APOLD1	0.2478	0.1692	2.4588	1.1714
APOM	0.1599	0.1375	2.5980	1.6331
APOO	1.5907	0.0000	-0.7866	-0.1300
APOOL	0.9610	0.0000	0.9345	0.1714
APOOP5	0.0000	0.0000	0.0000	0.0000
APOPT1	0.0000	-1.1386	1.0765	0.0000
APP	0.6391	-1.3223	-0.9238	-0.5244
APPBP2	2.5850	-1.0004	-0.3541	1.4644
APPL1	-2.2845	-1.0009	-0.5813	-1.4067
APPL2	-1.0726	-0.8467	-0.1413	0.0000
APRT	-2.3851	-0.4705	-3.4517	0.4709
APTX	-0.5355	-1.3319	-0.8718	0.8480
AQP1	0.4396	1.0770	1.7475	2.2526
AQP10	3.0029	1.3799	2.6668	-0.8030
AQP11	3.0560	-0.2458	3.2189	-0.0558
AQP12A	0.0000	0.2962	0.9526	0.0000
AQP12B	0.4417	0.9289	1.7540	-1.1381
AQP2	0.7031	-1.1465	-2.0125	1.1714
AQP3	0.8004	0.9283	1.5036	1.9369
AQP4	1.2421	-1.5361	2.2814	-0.2163
AQP4-AS1	0.0000	0.0000	1.4458	0.0000
AQP5	0.3193	-1.0541	0.6366	1.0194
AQP6	1.7394	-1.8076	0.5327	-0.2630
AQP7	1.5272	-0.8806	0.8042	0.8494
AQP7P1	0.0000	0.0000	0.0000	0.0000
AQP7P3	0.0000	0.0000	0.0000	0.0000
AQP8	2.4066	-2.0706	1.3571	1.5244
AQP9	0.0000	1.0704	0.7292	0.0000
AQPEP	0.0000	0.0000	-0.2989	0.0000
AQR	-1.6529	-1.5028	-3.2622	-2.9076
AR	-2.5650	0.0000	-0.5860	0.8494
ARAF	-0.3807	0.0000	0.8911	0.0202
ARAP1	1.2684	0.0020	2.1063	0.0000
ARAP2	0.0000	-1.5393	0.0000	0.0000
ARAP3	-3.3373	-0.4480	-3.3346	0.0000
ARC	3.3768	0.0033	4.1383	2.2599
ARCN1	-1.5389	-0.3347	0.3825	-0.6568
AREG	1.1794	1.5364	1.8970	-0.7343
AREL1	-0.1800	-1.8275	-1.0960	-2.5711
ARF1	4.0753	2.2336	2.8117	0.9776
ARF3	0.2354	0.9128	1.4195	1.3785
ARF4	-1.9360	-0.6529	-0.8129	0.0000
ARF5	-0.4370	3.1716	0.1601	2.4667
ARF6	0.6893	-1.4598	-1.1012	-2.3340
ARFGAP1	3.0015	0.4333	3.5778	4.0824
ARFGAP2	0.0000	0.0000	-2.3219	0.0000
ARFGAP3	-1.0642	-1.7661	-4.1483	0.0673
ARFGEF1	1.3177	0.3237	2.3232	3.5269
ARFGEF2	-0.4996	-1.5063	3.4508	3.5813
ARFIP1	-1.6820	-1.0421	-2.9753	-1.5850
ARFIP2	-1.1299	-1.1488	-2.8115	1.0194
ARFRP1	3.2841	-0.6983	3.9750	3.9832
ARG1	1.2672	1.0643	0.0000	0.8078
ARG2	1.4474	-0.0040	-0.9523	-0.2224
ARGFX	0.0000	0.7666	1.8871	0.0000
ARGFXP2	0.2360	0.0000	0.0000	0.0000
ARGLU1	0.1689	0.0000	0.4916	0.6464
ARHGAP1	-0.6680	-1.6792	1.4984	0.1926
ARHGAP10	0.0000	0.1594	0.5604	0.0000
ARHGAP11A	-1.7744	0.6781	0.3517	-2.4533
ARHGAP11B	0.0000	-0.5855	-1.6676	0.0000
ARHGAP12	0.2712	-2.2327	1.5453	0.0000
ARHGAP15	0.4692	0.9260	1.0175	-0.2787
ARHGAP17	2.2675	-0.1699	-0.9536	-0.6302
ARHGAP18	0.5973	-1.2656	-1.5419	-0.8134
ARHGAP19	0.4003	-1.8894	0.4635	-0.3006
ARHGAP19-SLIT1	0.0000	0.0000	0.0000	0.0000
ARHGAP20	-0.4450	0.6802	0.7217	0.6568
ARHGAP21	2.2900	-2.3221	1.3477	0.3219
ARHGAP22	1.4317	-0.9283	-0.8427	0.4344
ARHGAP23	1.8941	0.0000	0.5938	1.8368
ARHGAP24	-0.6163	0.6270	0.1508	0.6568
ARHGAP25	0.9135	0.0931	1.4528	0.8494
ARHGAP26	1.2880	-0.1609	-0.1203	1.0194
ARHGAP26-AS1	0.0000	0.0000	0.0000	0.0000
ARHGAP27	0.6337	0.6781	-1.3127	0.5244
ARHGAP28	-0.5713	1.5361	-0.7388	-0.5597
ARHGAP29	-2.2710	0.6291	0.2384	0.0000
ARHGAP30	3.0105	0.4860	0.2679	0.5597
ARHGAP31	0.0000	-0.0005	1.1920	0.0000
ARHGAP32	0.0000	0.3725	1.4458	0.0000
ARHGAP33	0.0000	-1.3788	2.3496	0.0000
ARHGAP35	-3.3449	-2.1053	-4.3595	0.0000
ARHGAP36	0.0000	0.0000	0.1920	0.0000
ARHGAP39	2.8746	0.0000	1.7345	1.1203
ARHGAP4	1.6362	0.0000	1.2848	0.3205
ARHGAP40	0.0245	0.0000	0.2989	1.9027
ARHGAP42	0.0000	0.0000	1.6209	0.0000
ARHGAP44	0.0000	0.9981	0.0000	0.0000
ARHGAP5	-1.8007	-1.7096	-0.5683	-2.1699
ARHGAP5-AS1	0.0000	0.0000	0.0000	0.0000
ARHGAP6	0.9318	0.0000	0.8815	1.2787
ARHGAP8	0.0000	0.0000	-1.4458	0.0000
ARHGAP9	0.5478	2.4915	-0.4224	0.2072
ARHGDIA	2.5118	-1.2406	1.3518	1.0430
ARHGDIB	-0.5844	-0.3768	0.4292	0.2404
ARHGDIG	2.5261	1.0589	1.0058	1.0800
ARHGEF1	1.4352	-1.9269	1.3729	1.0547
ARHGEF10	-2.2522	0.0000	-2.9054	-2.1540
ARHGEF10L	-0.4706	-0.5398	-1.2670	-0.8078
ARHGEF11	1.2270	-0.4710	2.8565	1.2819
ARHGEF12	-3.8140	-1.1973	-0.2036	-1.0000
ARHGEF15	0.0000	-1.9265	1.6811	-0.5086
ARHGEF16	-1.6468	-1.8878	-0.8264	-2.6006
ARHGEF17	-0.4720	-0.4459	2.9731	0.1324
ARHGEF18	-0.5560	-0.0740	0.1754	0.2436
ARHGEF19	-1.3665	0.6792	0.8661	-0.9327
ARHGEF2	3.4095	0.7181	3.1653	1.4533
ARHGEF25	-2.3219	3.2826	0.0000	0.0000
ARHGEF26	0.3001	-0.3923	0.5620	0.0000
ARHGEF26-AS1	0.3001	0.0000	2.8839	0.0000
ARHGEF28	-1.0106	1.0000	-3.0593	0.1714
ARHGEF3	-1.4537	-1.0712	-0.4611	-0.2072
ARHGEF3-AS1	0.0000	0.0000	0.0000	0.0000
ARHGEF33	-2.3525	0.0000	0.7395	0.0000
ARHGEF34P	0.0000	0.0000	0.0000	0.0000
ARHGEF35	0.0000	0.0000	2.5577	0.0000
ARHGEF37	0.0000	0.0000	-1.9486	0.0000
ARHGEF38	0.0000	0.0000	0.0000	0.0000
ARHGEF38-IT1	0.0000	0.0000	0.0000	0.0000
ARHGEF39	1.7600	0.4842	0.3903	0.2585
ARHGEF4	1.4692	-0.7655	-1.0824	1.2260
ARHGEF40	0.0000	0.0000	-1.0222	0.0000
ARHGEF5	-2.1670	1.8927	2.5707	1.9626
ARHGEF6	0.7207	0.0000	1.0903	0.1647
ARHGEF7	-0.6543	-0.3083	-1.3497	3.2108
ARHGEF9	1.4229	0.0000	0.9225	0.2832
ARID1A	-5.4161	-1.3219	-7.5549	-0.9824
ARID1B	-0.8170	-1.1277	-3.0840	-1.4533
ARID2	-3.7666	0.0013	0.8878	0.2067
ARID3A	0.8300	-1.0913	0.2515	0.8494
ARID3B	0.7373	1.1362	0.9112	-0.8494
ARID3C	0.0000	1.3244	1.4195	0.0000
ARID4A	-0.2301	-0.9017	-1.7091	-1.7655
ARID4B	1.2156	0.4166	0.9340	1.4759
ARID5A	-0.7749	0.4480	0.6318	0.1714
ARID5B	-1.9568	-0.8634	0.2256	0.0000
ARIH1	0.9546	-0.2617	0.2079	-1.9369
ARIH2	-2.0298	-1.3790	-0.1908	0.0524
ARIH2OS	0.0000	0.0000	0.0000	0.0000
ARL1	-0.6492	0.4867	-1.0341	1.4854
ARL10	-0.1668	0.3785	1.1613	-0.1714
ARL11	-0.4392	-0.6208	-0.9074	3.3542
ARL13A	0.8291	0.0000	0.1941	-0.2998
ARL13B	1.2777	-0.0995	1.2601	-0.3530
ARL14	2.1310	1.0013	3.4325	-1.0194
ARL14EP	-0.6761	-0.1255	-0.7829	0.1324
ARL14EPL	0.0000	0.0000	0.0000	0.0000
ARL15	-1.2702	0.3785	-1.2103	0.2404
ARL16	1.7979	0.9265	0.4308	-0.4455
ARL17A	0.0000	0.0000	0.0000	0.0000
ARL17B	0.0000	-0.1375	0.0000	0.0000
ARL2	0.3377	-0.3785	0.5436	-0.2887
ARL2-SNX15	0.0000	0.0000	0.2989	0.0000
ARL2BP	-2.3263	-0.9394	-3.0167	0.4344
ARL3	-1.3962	-2.6101	-0.6743	-1.1077
ARL4A	0.7260	2.9858	0.7246	1.5244
ARL4C	-0.4362	-1.5861	-0.5494	0.6568
ARL4D	1.3477	1.1375	-0.5526	0.5244
ARL5A	0.0363	0.4406	0.0174	0.9408
ARL5B	2.6867	-2.8236	2.2657	-0.9086
ARL5C	2.0245	0.0000	0.0000	0.0000
ARL6	1.0786	0.4854	2.3336	0.6568
ARL6IP1	-0.0065	-0.7660	-0.6244	1.5850
ARL6IP4	-0.3956	1.1382	-0.3047	1.7563
ARL6IP5	-1.6832	1.0983	0.0535	-0.0999
ARL6IP6	0.7896	0.4854	0.7675	-0.6091
ARL8A	4.2082	0.5896	2.4660	1.3734
ARL8B	0.4222	0.9497	-1.0613	-0.7458
ARL9	1.5564	1.3289	1.3311	0.8494
ARMC1	3.9062	1.3237	1.7809	2.5255
ARMC10	-1.3206	2.4080	1.7043	1.6091
ARMC12	0.0000	0.7666	1.5360	0.0000
ARMC2	1.2409	0.1574	0.1623	0.4344
ARMC3	1.1718	1.0725	1.9883	-0.6456
ARMC4	1.3932	0.6808	1.7561	1.3089
ARMC5	2.4101	0.7655	1.2471	1.8977
ARMC6	0.7142	0.4147	3.0856	1.0673
ARMC7	0.9751	0.0022	0.9024	-0.2963
ARMC8	2.0806	-1.2947	3.5820	-0.6568
ARMC9	-1.7900	-1.1843	-1.2004	-0.4830
ARMCX1	-1.4188	0.0000	-0.1818	0.1324
ARMCX2	-2.0354	0.0000	0.3651	0.6568
ARMCX3	-1.3883	0.0000	-1.1865	-1.2260
ARMCX4	-0.4431	0.0000	0.3979	-0.2787
ARMCX5	-1.4545	0.0000	0.1322	0.8494
ARMCX5-GPRASP2	0.0000	0.0000	0.0000	0.0000
ARMCX6	-0.6222	0.0000	-0.5065	-1.4801
ARMS2	0.0000	-0.3859	-0.5827	0.0000
ARNT	1.0918	-1.2832	3.9918	1.2072
ARNT2	-1.0092	-1.6328	0.3470	0.9174
ARNTL	-1.3193	-1.6792	-0.3590	-0.1557
ARNTL2	2.3932	1.5870	3.1650	2.1093
ARPC1A	-0.0882	4.0711	1.0685	2.3192
ARPC1B	0.5402	2.3527	0.8998	2.2526
ARPC2	-0.1265	1.0004	-1.0817	0.4344
ARPC3	-0.6660	-0.5144	-1.1684	1.4344
ARPC4	1.4458	0.0770	-0.3974	0.4854
ARPC4-TTLL3	0.0000	0.0000	0.4916	0.0000
ARPC5	3.6658	1.3226	2.1638	1.8977
ARPC5L	1.1716	1.4334	-1.9511	-0.2762
ARPP19	0.0000	-0.1704	0.0000	0.0000
ARPP21	-3.3373	1.4857	0.0000	0.0000
ARR3	0.0311	0.0000	1.0066	-1.1041
ARRB1	2.0845	-1.0403	2.8183	-0.6568
ARRB2	-0.4063	-0.2811	-0.7724	-0.7206
ARRDC1	0.0396	-0.4449	-0.3015	0.3304
ARRDC2	0.7738	0.2638	2.0952	0.7343
ARRDC3	-0.5997	-0.8485	-2.6580	-0.2462
ARRDC3-AS1	0.0000	0.0000	0.0000	0.0000
ARRDC4	0.8915	-0.3785	1.8053	-1.1381
ARRDC5	-0.6249	0.2645	0.2577	0.9174
ARSA	-1.8388	-1.2659	-3.1348	-0.6750
ARSB	0.5890	-2.1045	-2.0579	0.7407
ARSD	-0.1041	0.0000	1.4099	-0.0194
ARSE	0.3015	0.0000	1.5138	-1.5086
ARSF	0.7989	0.0000	1.1708	-0.9558
ARSG	0.8938	0.8490	0.8523	0.6267
ARSH	0.0000	0.0000	0.6272	-0.0614
ARSI	0.0000	0.7655	1.2859	0.0000
ARSJ	1.2385	0.0000	0.5476	0.0000
ARSK	-0.1948	0.6781	-2.3858	-0.9899
ART1	-0.7852	-1.8892	0.5128	-1.1714
ART3	2.7714	1.3223	1.7974	0.4344
ART4	1.4287	1.3218	2.4399	1.0194
ART5	0.8624	0.1200	-2.6475	1.2260
ARTN	0.6204	-1.0541	2.5610	0.0000
ARV1	4.1173	0.4424	2.2505	-0.1937
ARVCF	0.2245	-1.7227	1.0760	-1.1577
ARX	1.7877	0.0000	0.2798	0.8200
AS3MT	-2.4524	-1.0039	-0.0665	0.8494
ASAH1	-2.8368	-0.7089	-2.9100	-3.4884
ASAH2	0.0000	0.2594	0.1309	0.0000
ASAH2B	0.0000	0.0000	0.0000	0.0000
ASAP1	3.2195	-0.1808	1.9711	1.1769
ASAP1-IT1	3.2360	0.0000	4.3118	1.1769
ASAP2	0.0000	1.1706	1.1354	0.0000
ASAP3	0.0000	-0.7119	0.2989	0.0000
ASB1	-2.0990	-1.1391	-0.0721	1.0302
ASB10	0.3957	2.5635	0.4962	-0.1520
ASB11	0.4060	0.0000	0.4959	-0.7206
ASB12	-0.3531	0.0000	1.2488	0.0000
ASB13	0.4465	0.3515	1.5715	-0.1714
ASB14	-0.6820	0.7638	0.9801	0.0558
ASB15	0.2858	2.7041	1.9661	-1.0194
ASB16	1.1052	0.6781	1.1475	0.2787
ASB16-AS1	0.3158	-0.1001	-1.8477	0.2099
ASB17	0.6608	0.3799	1.1683	0.4950
ASB18	0.0000	0.0000	0.0765	0.0000
ASB2	-1.9591	0.7655	1.4984	-0.9824
ASB3	0.4435	-0.6781	1.7847	0.3251
ASB4	0.5587	1.6849	1.6935	0.8368
ASB5	-0.0375	0.8490	0.2790	1.3953
ASB6	-0.1464	-0.2889	-0.7327	0.8480
ASB7	1.3884	-0.8625	1.7293	-0.1097
ASB8	-1.5351	-0.9985	-0.3246	0.1520
ASB9	1.4940	0.0000	1.4879	-1.6890
ASB9P1	0.9059	0.0000	1.5790	0.0000
ASCC1	0.5244	-3.3930	0.0640	-0.7541
ASCC2	-0.2543	-2.4597	0.4772	-0.7343
ASCC3	-0.5225	-1.8086	-1.3849	-0.9916
ASCL1	2.1937	-0.8617	1.1242	-0.4344
ASCL2	0.8950	-1.5493	1.0133	-1.3586
ASCL3	-0.4670	0.1200	0.4688	-0.4371
ASCL4	0.0000	0.4465	0.7733	0.0000
ASCL5	0.0000	0.0000	0.0000	0.0000
ASF1A	0.0000	0.0000	0.0000	0.0000
ASF1B	0.8652	1.2638	3.2654	-0.1747
ASGR1	0.2561	-1.2233	1.5976	1.0066
ASGR2	-0.2639	-0.4867	0.9383	-0.9222
ASH1L	3.2955	0.1831	3.2418	0.3877
ASH1L-AS1	0.0000	0.0000	0.0000	0.0000
ASH2L	1.7855	-0.8480	-0.7893	0.0440
ASIC1	1.1364	-0.2613	1.5976	-1.4344
ASIC2	2.3161	1.0704	0.4688	2.2260
ASIC3	0.7526	1.7277	2.8477	-0.7343
ASIC4	1.1169	0.8485	1.5426	0.4344
ASIC5	0.2472	0.3792	-0.0520	-0.7235
ASIP	0.0000	-1.3471	2.0526	2.0000
ASL	-0.4184	3.2344	1.2187	2.2260
ASMT	0.0000	0.0000	0.6521	-0.0614
ASMTL	0.0000	0.0000	0.6521	-0.0614
ASMTL-AS1	0.0000	0.0000	0.6521	-0.0614
ASNA1	0.2635	1.4702	1.4434	-0.3786
ASNS	1.6846	1.7696	-0.8878	0.8777
ASNSD1	0.5052	1.1259	-0.2622	1.1324
ASPA	-3.4125	0.2630	1.0718	0.3409
ASPDH	0.0000	0.0000	0.0000	0.0000
ASPG	0.0000	0.0000	1.0151	0.0000
ASPH	1.9907	0.6935	2.7904	1.5443
ASPHD1	2.0280	-0.4159	0.5376	0.6091
ASPHD2	-0.6049	-0.5417	-0.1456	0.0000
ASPM	3.3806	1.2088	1.7750	0.1800
ASPN	-2.9242	1.3233	-1.7796	-0.1714
ASPRV1	0.0000	0.0000	0.0000	0.0000
ASPSCR1	2.1634	0.2409	1.4767	1.4533
ASRGL1	1.5478	-1.0704	0.7344	-0.3786
ASS1	0.8388	0.8494	-1.8416	0.5146
ASTE1	-0.4960	-0.1613	3.1428	1.3089
ASTL	0.8170	1.0004	1.1342	-0.5146
ASTN1	0.1436	-1.3785	2.5313	0.3304
ASTN2	-1.3054	0.0895	-1.1457	0.4344
ASUN	0.2360	1.3451	2.4689	0.0000
ASXL1	-1.0505	1.1468	3.4309	4.4686
ASXL2	-3.9736	-0.0663	0.0630	-1.0194
ASXL3	0.9834	1.2024	2.3428	0.9174
ASZ1	0.1355	2.2990	1.4397	-0.3086
ATAD1	-2.6497	-4.0022	-3.1161	-1.6682
ATAD2	4.3594	1.8896	4.4567	2.6470
ATAD2B	-1.9282	1.2020	1.0366	0.8494
ATAD3A	0.9968	-0.5163	1.5493	-1.4260
ATAD3B	1.1834	0.3190	1.0857	-1.2997
ATAD3C	-0.3283	-0.5873	1.7677	-0.6655
ATAD5	-0.1411	1.0000	-3.3858	-0.9303
ATAT1	0.0000	0.0000	1.7770	0.0000
ATCAY	0.8148	0.1399	-0.1536	0.4709
ATE1	0.9149	-3.8686	0.3117	-0.1252
ATF1	0.0514	0.7666	-0.6838	1.4618
ATF2	0.2774	-0.2065	2.7435	1.2630
ATF3	2.9324	1.0729	2.0199	1.6496
ATF4	-0.1284	0.6659	-2.6137	-0.8494
ATF5	2.3366	-0.4752	-1.2847	0.0000
ATF6	1.7534	-0.7097	2.8252	0.5897
ATF6B	0.0000	-2.4330	1.5790	0.0000
ATF7	0.4789	-2.0789	0.3120	0.3786
ATF7IP	1.7877	0.0788	1.9922	0.6266
ATF7IP2	0.9899	1.0708	0.4336	-1.7563
ATG10	-0.8534	-0.3792	-3.2142	-0.4830
ATG12	-0.6829	1.1375	-2.1023	-1.8916
ATG13	-2.3373	-1.1395	0.0000	0.0000
ATG14	0.0000	-2.1706	0.0000	0.0000
ATG16L1	-0.9894	-0.1623	-0.2418	0.6568
ATG16L2	1.6552	0.9274	2.7277	0.8494
ATG2A	0.5743	-0.8480	1.6268	0.6568
ATG2B	-1.5761	-1.0599	-1.0835	-1.5629
ATG3	0.0046	-0.8236	1.6161	0.4371
ATG4A	-1.0207	0.0000	-0.7759	0.5629
ATG4B	-1.1311	-1.3802	-0.5344	-0.5480
ATG4C	-0.3716	0.3478	0.2013	-1.9369
ATG4D	1.1319	1.4346	1.3354	1.3175
ATG5	0.0771	-1.1303	-1.5413	-0.2481
ATG7	0.3131	-0.7165	-0.8170	-0.5952
ATG9A	0.2671	-0.8617	0.7446	0.0000
ATG9B	0.9728	2.8098	2.9026	1.1714
ATHL1	0.9669	-1.4501	0.4421	0.6233
ATIC	-0.3296	-0.3471	-0.8156	-0.3626
ATL1	0.0000	-0.1810	0.0000	0.0000
ATL2	0.0000	-0.4854	0.4916	0.0000
ATL3	0.0000	0.0000	0.0000	0.0000
ATM	-4.0320	-0.5390	-0.7543	-0.2163
ATMIN	0.0000	0.0000	-0.7395	0.0000
ATN1	1.8441	-0.4119	3.1195	0.9444
ATOH1	0.1316	0.4867	-0.8738	1.0194
ATOH7	1.9605	0.3658	1.6790	1.1381
ATOH8	0.9539	0.7686	1.4661	1.4344
ATOX1	-0.2370	-0.5484	-0.4672	0.1714
ATP10A	-1.2744	0.3224	-0.4426	0.0547
ATP10B	-0.9591	0.1375	1.4448	-1.1714
ATP10D	-1.2561	0.0000	0.4604	-0.3781
ATP11A	0.0144	-1.6789	-0.7992	3.6235
ATP11B	1.8796	2.0037	4.1159	0.4150
ATP11C	1.8602	0.0000	1.3282	0.8693
ATP12A	1.4940	0.1383	0.9956	2.5732
ATP13A1	1.1646	0.0704	-0.1113	0.1714
ATP13A2	-2.5555	-0.9265	0.9073	-0.5372
ATP13A3	2.3902	-0.1315	3.8950	-0.2630
ATP13A4	-0.3696	-1.6334	3.9185	1.3089
ATP13A5	2.4774	1.2031	3.0415	-1.6980
ATP1A1	-0.7856	-0.4843	-0.2611	-0.3205
ATP1A1OS	0.0000	0.0000	0.2989	0.0000
ATP1A2	2.8744	-1.3785	2.4340	1.4533
ATP1A3	0.9217	0.1126	1.0294	-0.6568
ATP1A4	3.1770	1.3799	1.1267	0.0000
ATP1B1	2.0322	-0.3613	0.7114	1.4260
ATP1B2	0.1058	-1.9655	0.8705	-0.6278
ATP1B3	-0.6008	0.7181	3.0698	1.3626
ATP1B4	0.7600	0.0000	1.3947	0.0000
ATP2A1	-0.7643	-1.7660	1.3685	-0.2623
ATP2A2	1.1089	-0.2751	-0.3739	0.1926
ATP2A3	0.8158	-1.8264	1.5576	-1.2163
ATP2B1	0.0923	-1.1007	-0.7111	-0.4813
ATP2B2	1.3437	-0.1815	-0.4297	-0.7407
ATP2B3	1.3835	0.0000	1.9685	0.9327
ATP2B4	2.7889	1.5609	2.6511	1.3152
ATP2C1	1.3819	-1.1391	2.7214	1.0194
ATP2C2	-1.3369	-0.4159	-1.5806	-0.5244
ATP4A	1.0559	-1.2791	1.6493	-1.3089
ATP4B	0.5979	-0.8753	1.6153	0.4018
ATP5A1	-2.1712	0.6677	-1.5205	-4.3328
ATP5B	-0.4846	0.7249	-0.5589	0.3256
ATP5C1	2.1259	-0.1980	1.1279	-1.0800
ATP5D	-1.7950	1.5845	-3.6122	-1.5673
ATP5E	3.0507	2.1377	2.6230	4.5572
ATP5EP2	0.0000	0.0000	0.0000	1.7618
ATP5F1	-1.0286	1.6696	-0.2711	-1.2834
ATP5G1	1.8196	0.4854	-0.7049	0.3877
ATP5G2	-2.2067	1.5035	-0.6240	-0.0477
ATP5G3	0.6027	0.9005	2.2827	0.1926
ATP5H	1.7175	1.1581	0.1020	-0.7407
ATP5I	-1.8288	-0.5859	0.6930	-2.6960
ATP5J	-0.1413	2.0310	-0.6152	-1.8480
ATP5J2	0.6330	3.0715	0.6249	1.8636
ATP5J2-PTCD1	0.0000	0.0000	1.1920	0.0000
ATP5L	-2.6831	1.4346	0.0128	-0.2539
ATP5L2	0.0000	0.0000	-1.8364	0.0000
ATP5O	0.1535	1.0704	-0.9764	-1.3243
ATP5S	0.2543	-1.7730	-0.1491	-0.2998
ATP5SL	0.0000	0.0000	0.5790	0.0000
ATP6AP1	0.5400	0.0000	1.5000	0.3205
ATP6AP1L	0.0000	0.0000	-0.8839	0.0000
ATP6AP2	-0.3406	0.0000	-0.7230	0.0144
ATP6V0A1	-0.2861	-1.2016	0.0000	-0.4203
ATP6V0A2	-1.3436	-1.8377	-0.1502	0.3219
ATP6V0A4	0.9629	2.0399	3.1031	1.6960
ATP6V0B	-0.0404	1.2634	1.7559	-1.3781
ATP6V0C	2.5794	1.6331	-0.4717	0.0477
ATP6V0CP3	0.0245	0.0000	1.5360	0.0000
ATP6V0D1	-2.5060	-1.3226	-3.2012	0.8745
ATP6V0D2	0.6559	1.3237	2.7211	1.9131
ATP6V0E1	-0.2074	0.1594	-0.1309	0.0000
ATP6V0E2	-0.3326	1.4898	1.8242	2.0194
ATP6V0E2-AS1	0.0000	0.0000	0.0000	0.0000
ATP6V1A	0.2275	-0.1374	1.4626	1.4344
ATP6V1B1	0.0000	-1.2726	-1.1553	0.6781
ATP6V1B2	-3.1876	-0.6195	-3.2956	-3.9463
ATP6V1C1	4.3458	0.1719	3.7067	3.4832
ATP6V1C2	2.2254	1.0013	2.2643	-0.3786
ATP6V1D	-1.4570	-1.7383	-1.8904	-2.0000
ATP6V1E1	-1.0985	-0.4149	-3.0984	-1.3530
ATP6V1E2	0.1588	0.4854	2.2149	-0.6091
ATP6V1F	0.9691	2.7891	1.9743	2.4206
ATP6V1G1	-0.4741	1.8490	-1.2368	-0.1926
ATP6V1G2	-0.9760	-0.5850	2.3835	0.3786
ATP6V1G2-DDX39B	0.0000	0.0000	1.5790	0.0000
ATP6V1G3	2.0164	1.0030	2.3073	-0.1825
ATP6V1H	2.9316	0.2024	2.5459	2.8794
ATP7A	-0.8184	0.0000	1.3469	1.4344
ATP7B	-1.7347	-1.5500	0.0711	2.4944
ATP8A1	1.1975	0.6792	-1.8018	0.2787
ATP8A2	1.3932	0.7655	1.3068	1.7380
ATP8B1	-1.0370	-0.1375	-2.5126	-2.2693
ATP8B2	1.3201	0.8246	3.3317	-0.2181
ATP8B3	1.3896	-1.5829	-0.7670	1.4344
ATP8B4	0.5997	1.0000	1.3156	0.0971
ATP8B5P	0.0000	0.0000	0.0000	0.0000
ATP9A	0.9953	-0.0925	2.5050	4.4318
ATP9B	-2.1532	-1.9313	-2.8168	-4.0742
ATPAF1	-0.9522	-0.5855	2.1797	-1.5499
ATPAF2	-2.7293	0.2339	-3.4490	-3.5921
ATPIF1	-2.4299	1.0637	-0.4927	-2.2861
ATR	-0.4135	-0.9473	3.1831	0.0000
ATRAID	-0.4661	1.3788	2.4268	0.8494
ATRIP	-1.5894	0.1687	-0.6761	-0.4120
ATRN	0.0626	-0.4136	3.0460	0.6115
ATRNL1	1.0808	-0.2710	1.9106	0.7037
ATRX	-1.4208	0.0000	0.2206	0.4344
ATXN1	-1.0602	-0.2635	2.0118	-0.4720
ATXN10	-1.4235	-3.1051	-3.5386	-1.0445
ATXN1L	0.0000	0.0000	-0.8135	0.0000
ATXN2	-1.1775	-0.4404	-0.7232	0.0000
ATXN2L	2.2514	-2.0360	-0.2889	0.6890
ATXN3	-0.1996	-1.8088	-0.5014	-1.3442
ATXN3L	0.0000	0.0000	-0.0995	0.0000
ATXN7	-0.9889	-1.3225	0.5312	0.6568
ATXN7L1	0.1154	-0.2785	2.6840	1.0775
ATXN7L2	1.1788	0.4484	1.2163	-1.1041
ATXN7L3	0.4905	-0.0009	-1.9203	0.7343
ATXN7L3B	0.0000	0.0000	0.0000	0.0000
ATXN8OS	0.0000	0.0000	0.0000	0.0000
AUH	-1.3678	0.4152	-2.8012	-0.3775
AUNIP	0.0808	1.1375	-0.4872	-1.0800
AUP1	0.5453	0.6772	0.8978	0.6568
AURKA	3.1810	0.9265	2.9969	3.4155
AURKAIP1	-0.2182	1.4295	0.9576	-2.4292
AURKAPS1	2.6592	0.0000	1.6209	0.0000
AURKB	1.1285	0.7655	-0.2546	-2.0445
AURKC	1.6958	-0.2467	2.2168	-0.4344
AUTS2	-1.8262	1.8523	-0.1933	-0.2782
AVEN	-0.2480	-0.1524	-2.8956	-1.6101
AVIL	1.5740	3.7269	1.7974	1.1381
AVL9	0.0000	2.1461	0.2989	0.0000
AVP	-0.6591	-1.6323	2.3404	0.1789
AVPI1	-3.1654	-0.0061	-0.4503	-0.5177
AVPR1A	1.3231	0.2665	1.0597	-0.6568
AVPR1B	2.2890	1.2043	1.6331	-0.2832
AVPR2	1.1096	0.0000	2.0250	1.2478
AWAT1	0.0000	0.0000	0.0000	0.0000
AWAT2	0.0000	0.0000	0.0000	0.0000
AXDND1	2.4490	0.9269	1.7395	0.0000
AXIN1	2.6405	-0.9265	-1.4796	-0.0306
AXIN2	0.9782	0.7666	1.0207	-0.9174
AXL	0.3425	-0.1460	0.9849	0.7343
AZGP1	-1.5387	2.1068	2.2859	-0.6568
AZGP1P1	0.0000	0.0000	1.3496	0.0000
AZI1	0.5866	-1.4943	2.2412	1.0082
AZI2	-1.7837	-0.0011	-0.2265	0.3530
AZIN1	4.4760	-0.1677	3.6260	3.0363
AZU1	1.1832	-1.3606	-1.2168	-1.4067
B2M	-0.7140	0.4583	-2.2530	-1.1400
B3GALNT1	1.3775	-0.3866	3.5867	0.0000
B3GALNT2	3.9042	1.6337	2.4552	0.5797
B3GALT1	-0.3850	0.4860	2.1158	-0.1714
B3GALT2	1.9531	1.3233	2.4533	1.4260
B3GALT4	-0.6616	-0.4854	2.2536	0.7037
B3GALT5	2.0273	-1.3788	1.3514	1.3089
B3GALT6	-0.9465	-0.6802	0.5906	-1.6496
B3GALTL	-0.1724	-0.9345	-2.4914	2.4771
B3GAT1	1.1730	-1.0716	2.1898	0.0000
B3GAT2	0.0000	0.2638	1.4140	0.0000
B3GAT3	0.3852	-0.7105	-1.1428	-0.5480
B3GNT1	1.4165	-0.8353	2.1530	-0.1188
B3GNT2	1.3354	1.1375	0.8955	-0.4344
B3GNT3	1.4912	-1.1062	1.1611	-1.1381
B3GNT4	1.7498	-0.7356	1.0651	1.1714
B3GNT5	3.2671	0.7564	1.4068	-0.4344
B3GNT6	2.2586	0.8494	2.7929	1.0800
B3GNT7	0.7818	0.6786	0.7070	1.5499
B3GNT8	-0.8557	-0.0027	1.4340	-1.0194
B3GNT9	0.0000	0.0000	-0.8135	0.0000
B3GNTL1	1.8557	-1.4402	0.6658	1.1381
B4GALNT1	2.1995	3.2221	1.1209	0.7343
B4GALNT2	0.1495	0.7655	-0.8613	1.1940
B4GALNT3	1.0830	1.6808	3.1642	1.9250
B4GALNT4	-1.3231	-1.1411	-0.8813	1.3089
B4GALT1	0.0000	-0.9470	-0.3128	0.0000
B4GALT2	0.9799	-1.4849	2.8736	-0.1019
B4GALT3	4.5859	1.2733	2.9566	1.8910
B4GALT4	1.5675	0.0017	2.6722	0.8494
B4GALT5	2.8828	1.8885	2.3746	3.4571
B4GALT6	0.8470	1.2638	1.4013	-0.1041
B4GALT7	0.3194	-1.3225	0.6086	-0.4150
B9D1	-1.8545	1.0641	-1.8785	-2.0010
B9D2	-0.4799	-1.7378	-1.3229	0.5244
BAALC	3.1877	-1.7225	3.6852	1.9401
BAAT	-0.7309	1.2031	1.1475	1.5921
BABAM1	0.0000	2.1699	2.6209	0.0000
BACE1	-1.3400	-1.2634	-0.6636	-0.1714
BACE1-AS	0.0000	0.0000	0.1920	0.0000
BACE2	1.2764	0.5473	-1.3312	-1.0800
BACH1	-1.7760	-0.7102	-1.7807	-0.7018
BACH2	0.5596	-0.3940	-2.1472	0.4344
BAD	-1.1687	0.0005	0.7105	-0.0775
BAG1	-0.1244	-0.7613	-2.2773	0.7105
BAG2	2.2141	0.9265	1.5451	0.0000
BAG3	0.2968	-1.3825	1.4552	-0.3251
BAG4	1.7904	-0.8745	-0.6152	-0.9779
BAG5	-0.3179	-0.9659	0.6015	-2.7639
BAG6	0.0000	-0.1806	1.5790	0.0000
BAGE	-0.0245	0.0000	-0.0765	0.0000
BAGE2	-0.2851	0.3799	1.5653	-0.6591
BAGE3	-0.0245	0.0000	-0.0765	0.0000
BAGE4	-0.0245	0.0000	-0.0765	0.0000
BAGE5	-0.0245	0.0000	-0.0765	0.0000
BAHCC1	1.3484	-1.1066	2.6358	0.1512
BAHD1	-1.0974	0.3043	-0.5524	-1.8224
BAI1	-0.1428	-0.3600	4.2615	1.5791
BAI2	-1.0059	-1.0004	1.6057	0.2787
BAI3	-1.6187	-1.5364	1.8745	1.0800
BAIAP2	0.0859	-0.2994	1.6099	0.5597
BAIAP2-AS1	0.0000	0.0000	0.0000	0.0000
BAIAP2L1	0.2379	2.3529	1.8964	1.4533
BAIAP2L2	1.8672	1.1998	0.4313	-0.1714
BAIAP3	2.7892	-1.3223	1.7561	0.7343
BAK1	1.0346	-0.0931	1.2428	0.9824
BAMBI	-0.6134	0.2667	2.1661	0.4344
BANCR	0.0000	0.0000	0.0000	0.0000
BANF1	1.6306	-0.9260	0.4135	0.2782
BANF2	0.0000	0.0000	0.5790	0.0000
BANK1	0.4940	1.3792	0.0000	-0.6091
BANP	-1.4729	-0.0017	-1.4097	0.6568
BAP1	-4.1032	-1.2028	-1.0720	-0.6101
BARD1	-0.0380	-0.6905	0.4365	0.2224
BARHL1	0.2135	0.6792	1.2576	0.4377
BARHL2	-0.3871	0.8494	-0.8321	-1.4067
BARX1	1.4968	-1.5070	1.4661	1.1381
BARX2	-1.4794	-0.6765	2.1699	0.4344
BASP1	1.3524	0.9283	1.2425	0.3555
BASP1P1	0.0000	0.0000	0.0000	1.1769
BATF	-2.1634	-0.1473	0.3986	0.3781
BATF2	-2.0091	0.5855	1.1108	-0.6091
BATF3	2.6221	0.0000	1.0765	0.0000
BAX	1.7190	-0.8496	0.9534	0.8494
BAZ1A	-0.4664	-1.0003	-1.1982	-1.8156
BAZ1B	-2.7755	1.8767	0.4136	0.6091
BAZ2A	0.0000	0.5392	1.3147	0.0000
BAZ2B	-3.6624	0.5411	1.8604	-0.6091
BBC3	-0.8475	-1.4157	0.6552	1.4344
BBIP1	0.0000	0.0000	0.0000	0.0000
BBOX1	0.0000	-1.6786	0.8423	0.6568
BBS1	0.5861	-0.5837	1.5796	-0.9086
BBS10	0.1764	0.0016	-0.6800	-1.8287
BBS12	-1.3278	-0.0017	-2.0527	-0.9444
BBS2	-1.1415	-1.3869	-3.2973	-0.8494
BBS4	-1.9694	0.0013	-0.2258	-1.5499
BBS5	-0.8297	-1.3219	2.0508	-0.4854
BBS7	-0.4898	-0.2015	-1.9044	-1.9503
BBS9	0.7669	3.0723	-1.2914	1.7715
BBX	-1.9405	0.1366	2.3505	-1.0800
BCAM	0.8227	-0.5576	-0.8984	0.7370
BCAN	3.0889	-1.5361	-0.2667	0.8777
BCAP29	0.0621	3.0894	2.2268	1.1381
BCAP31	1.8745	0.0000	2.3159	1.1041
BCAR1	-3.1622	-0.5861	-1.8636	0.8494
BCAR3	-1.0382	1.3226	0.9422	-0.6568
BCAR4	1.4770	0.0000	0.6615	0.0000
BCAS1	-0.2274	0.7655	2.7074	1.8688
BCAS2	-0.8308	1.5367	-0.4336	-1.3733
BCAS3	2.0939	-0.5841	1.1066	1.2997
BCAS4	1.5328	-1.0928	3.0508	2.9460
BCAT1	1.7035	-0.2856	3.2615	0.9376
BCAT2	0.7610	0.4833	-1.9449	0.8480
BCCIP	-2.7594	-1.9659	0.4629	-1.4125
BCDIN3D	-1.6046	-1.0004	0.4415	-0.6568
BCDIN3D-AS1	0.0000	0.0000	0.0000	0.0000
BCHE	-0.4849	-1.7180	3.8867	1.0194
BCKDHA	0.0640	0.0625	-1.0157	-0.1557
BCKDHB	-1.7624	-0.5879	-0.4844	-1.0445
BCKDK	2.8892	-1.5367	-1.3216	-0.0971
BCL10	-0.9605	1.4867	-0.3374	-1.4344
BCL11A	2.4428	1.6781	0.8829	-1.5499
BCL11B	1.1521	1.0665	1.7974	-0.4720
BCL2	-1.9215	-1.0000	0.3506	-2.2693
BCL2A1	1.5856	0.3785	1.8605	1.0800
BCL2L1	1.8288	0.8368	3.3220	3.0557
BCL2L10	1.8767	0.8480	1.8785	-0.0335
BCL2L11	0.5793	-1.0538	0.0000	0.8494
BCL2L12	-0.7299	0.9971	-0.7325	-0.7776
BCL2L13	-1.1427	-1.6523	-3.2982	-2.0457
BCL2L14	2.0254	0.2639	3.1390	-0.9473
BCL2L15	0.0000	0.0000	0.0000	0.0000
BCL2L2	0.2484	-1.3004	-0.8101	-1.5499
BCL2L2-PABPN1	0.0000	0.0000	0.5790	0.0000
BCL3	0.0191	-1.1854	-0.5875	-0.4854
BCL6	0.6504	0.0012	3.6783	0.7370
BCL6B	-0.8246	0.2630	1.3068	0.1601
BCL7A	0.8840	1.1258	-0.1405	-1.2260
BCL7B	0.9531	3.7664	1.9695	1.7343
BCL7C	2.3218	-0.8490	-0.5561	1.5561
BCL9	2.2076	0.3237	2.6796	-1.9524
BCL9L	-1.1599	0.6808	0.1193	-0.1557
BCLAF1	-1.9950	-1.6800	-1.6887	0.3786
BCMO1	-2.1104	0.7655	-0.4788	0.8494
BCO2	-3.4190	1.3799	0.7395	0.0000
BCOR	-0.8570	-2.3219	0.1844	-0.0886
BCORL1	0.3577	0.0000	0.7614	0.0900
BCORP1	0.0000	0.0000	0.0000	0.0000
BCR	-0.3357	-0.7781	-1.5647	-0.3530
BCRP2	0.0000	0.0000	0.3985	0.0000
BCRP3	0.0000	0.0000	0.3985	0.0000
BCS1L	-0.2348	1.3795	0.3075	0.4594
BCYRN1	0.0000	0.0000	0.0000	0.0000
BDH1	0.5690	0.3391	3.7011	-1.3089
BDH2	-1.4474	-0.0005	-2.2592	-0.3786
BDKRB1	1.3431	0.0000	1.6271	-0.3786
BDKRB2	-2.9051	0.4860	1.2889	-0.6091
BDNF	1.5767	1.3223	1.4448	0.6568
BDNF-AS	0.0000	0.0000	0.1920	0.0000
BDP1	-3.1253	0.5850	-2.6942	-1.1073
BEAN1	0.0000	0.0000	-0.4916	0.0000
BECN1	-1.1555	-1.0704	-2.7579	0.1832
BEGAIN	1.1249	-0.5864	1.6318	0.6568
BEND2	0.0000	0.0000	0.0000	0.0000
BEND3	0.9059	0.2391	0.3985	0.0000
BEND3P3	0.0000	0.0000	0.0000	0.0000
BEND4	-2.3972	1.2638	0.0000	0.0000
BEND5	0.0000	-0.6632	1.3985	0.0000
BEND6	0.0000	-0.3776	0.0000	0.0000
BEND7	0.7766	-2.5245	1.4458	0.0000
BEST1	0.9717	0.4854	1.1242	0.0673
BEST2	1.1753	-0.4578	0.2994	0.8494
BEST3	-0.4979	1.8516	1.9094	1.2260
BEST4	1.0316	0.7655	2.4506	-0.1714
BET1	0.5865	3.0030	0.7118	1.6730
BET1L	-2.4710	-1.5873	-2.3914	1.2294
BEX1	2.1147	0.0000	1.8141	0.4344
BEX2	-1.5909	0.0000	-0.4776	0.0000
BEX4	-1.5446	0.0000	-1.5164	1.1714
BEX5	-1.6548	0.0000	0.5574	0.0000
BFAR	2.5562	-0.0005	-1.1954	1.0000
BFSP1	1.8814	1.2035	2.3571	0.6424
BFSP2	1.2200	-0.6784	2.4789	1.1714
BGLAP	3.2253	1.4346	2.2097	1.4533
BGN	-0.8011	0.0000	2.2663	0.1491
BHLHA15	0.0000	1.4375	1.0765	0.0000
BHLHA9	0.0000	0.0000	0.8135	0.0000
BHLHB9	-1.4799	0.0000	1.0639	-0.4344
BHLHE22	2.0245	1.2028	1.7770	0.5639
BHLHE23	1.5839	1.0708	2.8666	1.8688
BHLHE40	0.3615	-0.9274	0.7395	0.0000
BHLHE40-AS1	0.0000	0.0000	0.0000	0.0000
BHLHE41	0.1689	-0.4130	2.6209	0.0000
BHMT	-0.3476	-0.3792	-1.2618	1.1714
BHMT2	-0.9717	1.2016	-0.3835	1.4344
BICC1	0.0000	0.0000	0.8625	0.0000
BICD1	0.9221	0.0027	2.6726	-1.7281
BICD2	0.5614	1.2031	-0.9572	-0.4344
BID	0.0920	-0.1529	-1.3981	-0.6219
BIK	-1.6792	0.7655	-2.3428	-1.7343
BIN1	0.9669	0.0000	0.2747	-1.3089
BIN2	0.5239	0.7666	1.5476	0.3786
BIN3	-3.1073	-0.9260	-4.2705	-2.5770
BIN3-IT1	0.0000	0.0000	0.0000	0.0000
BIRC2	-2.9891	0.5157	0.4869	-1.1381
BIRC3	-0.3859	1.5373	2.2397	1.2260
BIRC5	3.1183	0.5861	0.5162	0.0000
BIRC6	0.5382	-0.1375	-1.5118	-0.2224
BIRC7	2.1000	-1.4330	3.0877	3.1055
BIRC8	1.0005	0.5419	0.8574	-0.4344
BIVM	-0.4186	-1.2480	-1.1397	2.6970
BIVM-ERCC5	0.1689	0.0000	0.3985	0.3833
BLACAT1	0.0000	0.0000	0.0000	0.0000
BLACE	0.0000	0.0000	0.0000	0.0000
BLCAP	0.8628	1.3219	1.6662	3.5280
BLID	-1.2016	1.2035	1.8169	-0.1714
BLK	-0.5931	-0.6781	-0.6649	-0.9372
BLM	-0.2552	-1.2016	1.9076	-1.4119
BLMH	-1.9531	-1.1379	-2.7199	-0.8927
BLNK	-1.7342	1.2634	1.0175	-0.6890
BLOC1S1	-0.0949	1.3796	1.6768	0.4377
BLOC1S1-RDH5	0.0000	0.0000	0.0000	0.0000
BLOC1S2	-1.7799	-2.3216	-2.7166	-0.4720
BLOC1S3	0.0000	0.1223	0.4141	0.0000
BLOC1S4	-1.3627	-0.2410	-0.1606	-1.7715
BLOC1S5	-0.0085	-1.1387	1.4896	0.7843
BLOC1S5-TXNDC5	0.0000	0.0000	2.3742	0.0000
BLOC1S6	-1.9442	-0.8749	-2.7486	-2.2633
BLVRA	-1.4410	0.8701	-1.7543	-0.1714
BLVRB	0.1330	-0.8083	0.0700	0.2080
BLZF1	3.5830	1.0712	1.4953	0.6490
BMF	-0.4812	0.4854	0.2642	0.0436
BMI1	1.1981	-0.9202	2.1764	-0.5629
BMP1	-1.9660	-0.8480	-2.5659	-2.3493
BMP10	0.1886	1.0704	1.5476	0.4344
BMP15	-0.1657	0.0000	1.2616	-0.6657
BMP2	-0.8232	1.5376	2.4049	-0.8078
BMP2K	-1.4730	-1.3226	-1.9036	-0.6364
BMP3	0.5997	0.3792	1.2068	1.0194
BMP4	-1.7890	0.4854	0.7336	-0.2787
BMP5	1.7347	1.3788	0.8665	-0.6568
BMP6	1.7577	1.0704	2.9055	0.2787
BMP7	3.1859	0.0005	3.5893	2.7998
BMP8A	-1.3555	-1.6233	3.0349	0.4720
BMP8B	0.1969	-2.2671	1.9328	0.6890
BMPER	1.2744	2.2043	1.8272	1.8636
BMPR1A	-0.2143	-2.1397	-1.5321	-3.0616
BMPR1B	0.0000	-0.5464	-1.8355	0.8494
BMPR2	-3.4404	-0.3785	0.6424	-0.9174
BMS1	2.0423	-3.0877	-1.8841	-0.0900
BMS1P1	0.0000	0.0000	0.0000	0.0000
BMS1P2	0.0000	0.0000	0.0000	0.0000
BMS1P4	0.0000	0.0000	0.9510	0.0000
BMS1P5	0.2047	0.0000	-0.2146	0.1890
BMS1P6	0.0000	0.0000	0.0000	0.0000
BMX	0.3338	0.0000	0.5045	1.5244
BNC1	2.0358	0.2613	2.0914	-0.1557
BNC2	-2.2875	0.1739	2.0794	1.1888
BNIP1	-0.2506	0.7655	-0.3151	0.2630
BNIP2	0.0479	-1.3226	-2.2675	-0.7916
BNIP3	0.0765	-0.9329	0.2322	0.5244
BNIP3L	-3.7119	0.2223	-3.4227	-2.7989
BNIPL	1.1090	0.8499	3.2340	0.7648
BOC	1.3231	-0.5850	2.4573	1.0194
BOD1	0.0000	-0.2353	0.3985	0.0000
BOD1L1	0.0000	-0.3785	-1.6064	0.0000
BOD1L2	0.0000	0.0000	-0.0765	-0.2838
BOK	-2.4459	0.2638	0.1690	-1.1381
BOK-AS1	0.0000	0.0000	0.3985	0.0000
BOLA1	3.2050	0.5861	2.3399	0.3086
BOLA2	1.3001	0.0000	0.0000	0.0000
BOLA2B	1.3001	0.0000	0.0000	0.0000
BOLA3	1.3134	-0.3792	1.5501	0.0000
BOLA3-AS1	0.0000	0.0000	0.0000	0.0000
BOLL	1.2527	0.7660	1.9616	0.0000
BOP1	4.3407	0.0018	4.8776	3.6987
BORA	0.0000	0.5327	0.0000	0.2838
BPESC1	1.0648	0.0000	2.3292	0.4344
BPGM	0.7253	2.3249	2.8112	0.0000
BPHL	-0.0794	1.3795	2.3286	-0.2481
BPI	2.3932	0.1383	1.8645	2.4701
BPIFA1	0.0000	0.0000	1.3985	1.9027
BPIFA2	0.0000	0.7890	1.3985	1.9027
BPIFA3	0.0000	1.1379	1.3985	1.9027
BPIFA4P	0.0000	0.0000	1.3985	1.9027
BPIFB1	0.0000	0.9269	1.3496	1.9027
BPIFB2	0.0000	0.7660	1.3496	1.9359
BPIFB3	0.0000	1.2020	1.3985	1.9027
BPIFB4	0.0000	0.8485	1.3985	1.9359
BPIFB6	-2.3373	0.7660	1.3496	1.9027
BPIFC	0.0000	0.3785	0.0000	0.0000
BPNT1	3.8625	0.6793	2.2620	1.9824
BPTF	2.4093	-0.8730	-0.3176	0.1080
BPY2	0.0000	0.0000	0.0000	0.0000
BPY2B	0.0000	0.0000	0.0000	0.0000
BPY2C	0.0000	0.0000	0.0000	0.0000
BRAF	-0.9250	0.0957	0.5542	1.3586
BRAP	-0.0167	-0.6128	-0.5093	1.7563
BRAT1	0.0000	3.1082	0.4916	0.0000
BRCA1	-3.4533	1.3688	-5.8636	0.8579
BRCA2	-3.9118	1.0000	-2.8403	2.2225
BRCC3	1.2931	0.0000	2.8881	-2.6725
BRD1	-1.1472	-0.8680	-3.0238	-1.9444
BRD2	1.3400	-0.9386	0.9800	-0.2745
BRD3	-0.6429	0.0784	-1.1254	-0.8494
BRD4	1.3693	0.9341	3.6537	-0.4039
BRD7	-2.0242	-0.1943	-2.2031	-0.0750
BRD7P3	0.0000	0.0000	0.0000	0.0000
BRD8	-2.4266	-0.2230	-0.7482	-0.1926
BRD9	1.8048	-0.0708	2.9551	0.9088
BRDT	1.4158	1.3792	1.4394	-0.1714
BRE	-1.8547	-1.3785	2.0787	0.0000
BRE-AS1	0.0000	0.0000	0.0000	0.0000
BREA2	2.8955	0.0000	4.1063	1.1203
BRF1	-0.0969	-1.7238	0.3186	-1.5291
BRF2	1.7702	1.0000	-0.7035	-0.6928
BRI3	0.8808	2.9085	2.0720	2.5024
BRI3BP	1.0075	1.0017	0.9151	0.1520
BRICD5	2.6113	0.3484	0.9343	0.9801
BRIP1	3.0375	1.0009	2.1877	-1.0194
BRIX1	0.1689	1.2024	1.9178	0.0000
BRK1	0.0245	-0.6219	0.6615	0.0000
BRMS1	1.5885	0.1007	1.6799	-0.5050
BRMS1L	2.2200	-1.7235	-1.0671	-2.2680
BROX	2.7653	0.9350	1.7010	0.0000
BRPF1	1.0206	-1.1068	-0.0691	-1.4854
BRPF3	0.6111	-0.1056	2.1256	-0.4150
BRS3	0.0000	0.0000	1.6980	-0.4138
BRSK1	1.8053	0.6720	1.9635	0.2787
BRSK2	1.8577	-2.0342	0.2510	1.1714
BRWD1	-1.8080	-0.5854	-0.9121	-1.6574
BRWD1-AS1	0.0000	0.0000	0.0000	0.0000
BRWD1-IT2	0.0000	0.0000	0.0000	0.0000
BRWD3	0.5019	0.0000	0.7913	-0.1041
BSCL2	0.3898	0.2224	-0.5576	-1.4067
BSDC1	-0.6011	-0.4700	0.8866	-0.6069
BSG	0.0059	0.5853	-3.3060	0.1417
BSN	-2.0849	0.2333	-1.5992	0.9153
BSN-AS2	0.0000	0.0000	0.0000	0.0000
BSND	1.4572	0.0000	2.3384	0.4854
BSPH1	0.0000	0.0000	0.0000	0.0000
BSPRY	-0.8860	0.1387	-0.7249	0.0000
BST1	-0.0827	0.6781	1.6805	0.9174
BST2	-1.2898	-0.1155	1.0326	0.2787
BSX	-2.5099	0.6808	1.7783	0.0000
BTAF1	-0.8232	-3.2025	-2.4510	-1.9174
BTBD1	-0.6860	1.3433	-0.6723	-1.7002
BTBD10	-0.1581	0.2038	-2.4567	0.7343
BTBD11	0.9450	1.5853	1.3514	1.5499
BTBD16	1.1753	-0.1462	1.7119	-0.8494
BTBD17	1.6835	0.0000	1.0151	0.0000
BTBD18	0.0000	0.0000	0.0000	0.0000
BTBD19	0.0000	0.0000	1.8135	0.0000
BTBD2	-0.9261	0.3790	-3.0602	-0.2593
BTBD3	2.5269	1.7671	3.0843	-0.5886
BTBD6	-0.4295	-0.8504	0.9386	-2.1381
BTBD7	-1.1499	-1.9648	-1.1038	-2.9272
BTBD8	-0.3079	0.5861	1.9345	-0.4344
BTBD9	0.1160	-0.5850	2.1127	0.7063
BTC	0.3620	0.8485	-0.0583	-0.4813
BTD	-0.6522	-0.9075	0.3607	0.3530
BTF3	-3.0345	1.5443	-3.6783	-2.0547
BTF3L4	-0.1449	0.3218	1.8345	0.4232
BTF3P11	0.0000	0.0000	0.0765	0.0000
BTG1	1.0106	1.3219	-0.7114	1.1713
BTG2	2.0710	2.0039	2.5211	1.1613
BTG3	0.8083	0.7560	-2.2325	-1.1089
BTG4	0.0713	1.1391	1.6301	-0.1073
BTK	-0.2679	0.0000	-0.6787	-1.0800
BTLA	1.2848	0.8485	2.6236	0.8494
BTN1A1	0.7553	0.3405	2.6093	1.2787
BTN2A1	0.9787	-1.1072	1.7308	0.0000
BTN2A2	-0.8996	-0.3415	2.7957	1.2787
BTN2A3P	0.0000	-1.1379	1.8839	0.0000
BTN3A1	0.9499	0.0000	2.7163	0.6091
BTN3A2	0.7187	-0.5855	1.8600	-0.7596
BTN3A3	0.4972	-0.4860	2.1091	-0.2745
BTNL2	0.6445	-1.4475	2.2490	-0.1458
BTNL3	1.4223	1.2016	1.9691	-1.1714
BTNL8	1.0484	1.2008	1.7868	-2.0194
BTNL9	1.0106	0.7655	1.6224	0.6568
BTRC	-1.5583	-2.7876	-2.1799	-1.6364
BUB1	0.3827	1.0004	0.8079	-1.0800
BUB1B	-0.3385	0.0864	-1.1074	-2.6926
BUB3	-0.1600	-2.3238	-0.0050	-0.3303
BUD13	-2.2669	0.3734	-0.3892	-0.4475
BUD31	0.5556	2.9084	2.2330	2.1827
BVES	2.1132	0.2630	2.0684	0.6568
BVES-AS1	0.4204	0.0000	0.4916	0.0000
BYSL	1.1706	0.1529	0.9865	1.4966
BZRAP1	0.7278	-0.2881	1.1909	1.7343
BZRAP1-AS1	0.0000	0.0000	0.0000	0.0000
BZW1	-0.1744	-1.2630	-0.0412	0.8494
BZW2	1.1460	2.1094	-0.1912	2.8838
C10orf10	0.2633	0.0000	1.2576	0.6568
C10orf105	0.0000	0.0000	0.6615	0.0000
C10orf107	1.8197	0.1383	1.7604	0.4344
C10orf11	1.0362	1.6781	0.8118	0.2163
C10orf111	0.5926	0.5884	1.8911	0.0000
C10orf113	0.0000	-0.1391	1.9865	0.0000
C10orf114	2.3127	0.4898	1.6421	0.8494
C10orf115	0.0000	0.0000	0.0000	0.0000
C10orf118	-0.6666	-3.3655	-0.5915	-1.0000
C10orf12	0.9697	-2.8886	-3.1527	-0.2163
C10orf120	0.0000	-0.6675	-0.7676	0.0000
C10orf126	0.0000	0.0000	0.0000	0.0000
C10orf128	0.0000	0.4339	0.5831	0.0000
C10orf129	0.0000	0.0000	1.4113	0.0000
C10orf131	0.0000	0.0000	0.0000	0.0000
C10orf137	0.4501	-2.7239	0.4209	-3.1422
C10orf2	0.0000	0.0000	0.0000	0.0000
C10orf25	1.2679	0.0000	1.0504	-0.2787
C10orf32	-2.2398	-1.5876	-1.9913	-1.7118
C10orf32-AS3MT	0.0000	0.0000	0.0000	0.0000
C10orf35	1.0971	0.2347	0.7149	-1.4067
C10orf40	0.0000	0.0000	0.5790	0.0000
C10orf53	0.0906	0.3757	0.0745	-0.1329
C10orf54	0.5029	-0.0078	0.4419	-0.8078
C10orf55	0.0000	0.2630	2.1464	0.0000
C10orf62	-0.0059	-0.8255	0.2546	-0.7730
C10orf67	0.8195	0.7664	2.0561	-0.0900
C10orf68	-2.9156	0.0000	0.0991	1.1714
C10orf71	0.0000	-0.1087	1.4165	0.0000
C10orf76	-1.4172	-2.8289	-2.8548	-1.7118
C10orf82	0.0000	-1.3825	1.6295	0.0000
C10orf85	0.0000	0.0000	0.0000	0.0000
C10orf88	-0.5603	-1.4365	0.4972	-1.4174
C10orf90	1.9495	-0.3865	1.9108	0.7343
C10orf91	1.0071	-0.7657	1.7289	0.5244
C10orf95	-0.1829	-2.5846	-1.9223	-1.1747
C10orf99	1.3468	-1.2088	1.3097	-1.4344
C11orf1	-2.5796	0.4165	0.1899	0.0000
C11orf16	1.6978	-0.2837	0.2607	0.5244
C11orf21	0.0212	0.0000	0.8275	1.0800
C11orf24	1.6937	0.3965	1.6938	-0.7343
C11orf30	0.2235	-0.6899	3.2944	-0.1714
C11orf31	-0.2170	0.3492	-0.0113	0.0370
C11orf34	0.0000	0.0000	0.7395	0.0000
C11orf35	-1.2919	0.3810	0.0127	0.4405
C11orf40	-0.2032	-0.5883	-2.5413	-0.7002
C11orf42	1.0726	0.5342	0.9610	-1.1714
C11orf44	0.0000	0.0000	0.0000	0.0000
C11orf45	-0.7299	0.5873	1.3279	0.4854
C11orf48	0.3526	1.0704	0.8157	-0.9763
C11orf49	-0.4357	-1.7663	-0.0336	-0.1714
C11orf52	-1.5997	1.0720	-1.5943	-0.5244
C11orf53	0.0000	0.8499	1.1809	0.0000
C11orf54	-0.9520	-0.2601	-0.6133	-0.7343
C11orf57	-2.0606	1.0720	-0.2646	-0.4232
C11orf58	-0.5373	1.1562	-1.8293	0.4854
C11orf63	-1.0484	1.0022	1.8931	1.0194
C11orf65	-1.6890	1.1391	0.9569	-0.9444
C11orf68	0.4275	-0.9251	1.7453	0.7454
C11orf70	0.0000	1.3233	2.4035	0.0000
C11orf71	-1.5940	0.2815	0.6282	-0.4830
C11orf73	0.2216	0.3896	1.9286	0.7343
C11orf74	0.7309	0.4858	0.8149	-0.5244
C11orf80	1.4977	0.0885	2.1514	-0.2998
C11orf82	-1.2163	1.1399	0.3046	0.0000
C11orf83	0.0000	0.0000	0.0765	0.0000
C11orf84	0.0000	0.0000	0.1920	0.0000
C11orf85	0.0000	0.0000	0.2989	0.0000
C11orf86	1.0985	0.0000	1.0151	0.0000
C11orf87	0.0000	0.0000	0.7395	0.0000
C11orf88	0.0000	0.0000	0.7395	0.0000
C11orf91	0.4204	0.0000	0.8839	0.0000
C11orf92	0.0000	0.0000	0.6615	0.0000
C11orf93	0.0000	0.0000	0.6615	0.0000
C11orf94	0.0000	0.0000	0.0000	0.0000
C11orf95	0.0000	0.0000	0.1920	0.0000
C11orf96	0.0000	0.0000	0.0000	0.0000
C12orf10	-2.0019	-0.1589	-0.3082	0.8676
C12orf23	-0.6964	-0.2638	-0.2959	1.5850
C12orf29	0.5721	0.1793	-0.7032	0.8494
C12orf36	1.3204	0.2351	2.7255	-0.8078
C12orf39	0.0245	0.0000	2.2195	0.0000
C12orf4	1.8048	0.9043	2.8950	2.3352
C12orf40	0.4940	1.2645	0.9035	-0.5629
C12orf42	1.5650	0.7666	1.3571	1.0194
C12orf43	-0.2976	0.2816	-0.7858	2.0974
C12orf44	0.1605	0.9445	-0.2100	0.7459
C12orf45	0.8055	0.2636	-0.9188	0.4854
C12orf49	1.0000	-0.9364	0.4582	1.0000
C12orf5	0.6827	1.3603	2.3472	2.0515
C12orf50	-1.4324	-0.1175	-1.4698	-0.3256
C12orf52	0.9362	-0.1788	-0.3064	1.2630
C12orf54	0.2561	0.2645	1.3068	1.3089
C12orf56	2.3881	1.5394	-0.3583	1.7563
C12orf57	0.5839	0.0000	2.4916	0.0000
C12orf60	1.2672	-1.7674	2.9512	0.7454
C12orf61	0.0327	1.1403	1.3399	0.5629
C12orf65	0.8789	1.0720	-0.1389	0.2224
C12orf66	0.0000	0.0000	0.3985	0.0000
C12orf68	-2.3219	0.0000	0.0000	0.0000
C12orf71	0.0985	0.0000	2.4916	0.0000
C12orf73	0.0000	0.0000	0.0000	0.0000
C12orf74	0.0000	0.0000	0.0000	0.0000
C12orf75	0.0000	0.0000	0.0000	0.0000
C12orf76	0.0000	0.0000	0.1920	0.0000
C12orf77	0.0985	0.0000	2.6209	0.0000
C12orf79	0.0000	0.0000	0.0000	0.0000
C12orf80	0.0000	0.0000	0.0000	0.0000
C13orf35	0.4770	0.0000	0.3985	0.8688
C13orf45	0.0000	0.0000	0.0000	0.0000
C14orf1	-0.7800	-1.8858	-0.9521	-2.2418
C14orf105	0.0908	0.2195	0.6506	1.7563
C14orf119	-0.4503	-1.2925	-0.2776	-1.3785
C14orf132	-1.6603	0.0000	0.9205	0.7118
C14orf142	-1.1967	-0.9287	0.7727	-1.0775
C14orf159	-1.8022	-1.8492	0.1282	-2.5024
C14orf166	0.3762	0.3211	-1.4944	-3.0589
C14orf166B	0.0000	0.4367	1.8169	0.0000
C14orf169	-0.5777	-0.8103	-1.7904	-1.6960
C14orf177	-0.1535	0.3792	0.2344	-0.0323
C14orf178	-1.2880	0.0789	1.2497	0.1714
C14orf180	0.0000	0.0000	1.1354	0.0000
C14orf182	0.0245	0.0000	0.0000	0.0000
C14orf183	0.0000	0.0000	0.0000	0.0000
C14orf2	-0.0093	-0.2130	0.4456	-1.0189
C14orf23	0.0000	0.0000	0.0765	0.0000
C14orf28	-0.6500	-1.2409	-0.9915	-1.1987
C14orf37	-1.3363	-1.3799	0.0000	0.0000
C14orf39	-2.2937	0.5850	-0.9360	0.2630
C14orf64	0.0000	0.0000	0.0000	0.0000
C14orf79	-1.2203	-0.1415	2.0470	-1.6091
C14orf80	0.5662	0.3748	1.4343	-2.2101
C14orf93	0.4470	-0.5833	1.0639	-0.4854
C15orf26	1.5856	1.1375	1.7047	0.5244
C15orf27	0.9805	1.0585	1.5659	0.2224
C15orf32	1.5976	0.4860	2.0420	0.5850
C15orf37	0.6511	0.2402	0.6708	-1.0194
C15orf38	0.5356	-0.7882	0.5252	-2.3340
C15orf38-AP3S2	0.7308	0.0000	1.2989	0.0000
C15orf39	1.2421	-1.5025	0.0794	-1.6781
C15orf40	-0.1604	-0.0008	-0.5761	-2.3089
C15orf41	0.1423	0.5850	-1.9259	-1.6258
C15orf43	-1.8061	0.7655	0.3285	-0.3022
C15orf48	-1.3500	0.3785	-0.7228	-0.9709
C15orf52	0.6163	-0.6219	-1.8293	-1.1278
C15orf53	0.0000	0.0000	-0.3985	0.0000
C15orf54	0.0000	0.0000	-0.4916	0.0000
C15orf56	0.0000	0.0000	-0.3985	0.0000
C15orf57	0.0000	-0.1932	-0.3985	0.0000
C15orf59	0.0000	0.0000	0.2989	0.0000
C15orf60	0.0000	0.0000	0.3985	0.0000
C15orf61	0.0000	0.0000	0.0765	0.0000
C15orf62	0.0000	0.0000	-0.3985	0.0000
C15orf65	0.0000	0.0000	0.0000	0.0000
C16orf11	1.3913	0.0000	0.0765	0.0000
C16orf13	2.4637	0.0000	0.2367	0.2039
C16orf3	-0.2850	0.2044	-0.1122	-0.4377
C16orf45	2.6349	-1.0708	2.0649	0.4344
C16orf46	-0.4451	-0.3237	-2.4784	-0.1073
C16orf47	0.0000	0.0000	0.0000	0.0000
C16orf52	2.3353	0.0000	1.3450	0.2457
C16orf54	-0.6027	0.8480	0.2067	-0.0558
C16orf58	2.7687	-0.7378	-1.2706	1.6364
C16orf59	2.1197	-1.6297	0.9363	-0.0847
C16orf62	-1.0535	0.0000	0.2989	0.0000
C16orf70	-2.0890	-0.7598	-3.8657	0.6568
C16orf71	1.4490	1.0009	1.7757	0.0000
C16orf72	1.5727	-0.5840	-1.0965	0.0000
C16orf74	-0.7757	0.3850	-0.6753	0.6568
C16orf78	0.0156	0.6781	1.1877	-0.2898
C16orf80	-2.7679	0.5461	-3.4387	-0.1375
C16orf82	1.2080	0.3785	1.4113	-0.4455
C16orf86	0.0000	0.0000	-0.7395	0.0000
[truncated: 21,452 more rows]
