# Supplementary material for: S-Score: A Scoring System for the Identification and Prioritization of Predicted Cancer Genes
Source: PLoS One. 2014 Apr 7;9(4):e94147. doi: 10.1371/journal.pone.0094147 (PMC3978018; doi:10.1371/journal.pone.0094147)
Supplement: Table S7 — Identification of all TCGA samples used in this study. Identification number for all TCGA samples used in this study. (XLS) [file pone.0094147.s010.xls]

## Sheet: Sheet1
Table S7: Identification of all TCGA samples used in this study
BRCA	GBM	OV	COADREAD
TCGA-A1-A0SB	TCGA-02-0001	TCGA-04-1331	TCGA-A6-2670
TCGA-A1-A0SD	TCGA-02-0002	TCGA-04-1332	TCGA-A6-2671
TCGA-A1-A0SE	TCGA-02-0003	TCGA-04-1335	TCGA-A6-2672
TCGA-A1-A0SF	TCGA-02-0006	TCGA-04-1336	TCGA-A6-2674
TCGA-A1-A0SG	TCGA-02-0007	TCGA-04-1337	TCGA-A6-2675
TCGA-A1-A0SH	TCGA-02-0009	TCGA-04-1338	TCGA-A6-2676
TCGA-A1-A0SI	TCGA-02-0010	TCGA-04-1341	TCGA-A6-2677
TCGA-A1-A0SJ	TCGA-02-0011	TCGA-04-1342	TCGA-A6-2678
TCGA-A1-A0SK	TCGA-02-0014	TCGA-04-1343	TCGA-A6-2679
TCGA-A1-A0SM	TCGA-02-0021	TCGA-04-1346	TCGA-A6-2680
TCGA-A1-A0SN	TCGA-02-0024	TCGA-04-1347	TCGA-A6-2681
TCGA-A1-A0SO	TCGA-02-0026	TCGA-04-1348	TCGA-A6-2682
TCGA-A1-A0SP	TCGA-02-0027	TCGA-04-1349	TCGA-A6-2683
TCGA-A1-A0SQ	TCGA-02-0028	TCGA-04-1350	TCGA-A6-2684
TCGA-A2-A04N	TCGA-02-0033	TCGA-04-1351	TCGA-A6-2685
TCGA-A2-A04P	TCGA-02-0034	TCGA-04-1353	TCGA-A6-2686
TCGA-A2-A04Q	TCGA-02-0037	TCGA-04-1356	TCGA-A6-3807
TCGA-A2-A04R	TCGA-02-0038	TCGA-04-1357	TCGA-A6-3810
TCGA-A2-A04T	TCGA-02-0043	TCGA-04-1360	TCGA-A6-4105
TCGA-A2-A04U	TCGA-02-0046	TCGA-04-1361	TCGA-A6-4107
TCGA-A2-A04V	TCGA-02-0047	TCGA-04-1362	TCGA-A6-5656
TCGA-A2-A04W	TCGA-02-0052	TCGA-04-1364	TCGA-A6-5657
TCGA-A2-A04X	TCGA-02-0054	TCGA-04-1365	TCGA-A6-5659
TCGA-A2-A04Y	TCGA-02-0055	TCGA-04-1367	TCGA-A6-5660
TCGA-A2-A0CK	TCGA-02-0057	TCGA-04-1371	TCGA-A6-5661
TCGA-A2-A0CL	TCGA-02-0058	TCGA-04-1514	TCGA-A6-5662
TCGA-A2-A0CM	TCGA-02-0060	TCGA-04-1516	TCGA-A6-5664
TCGA-A2-A0CO	TCGA-02-0064	TCGA-04-1517	TCGA-A6-5665
TCGA-A2-A0CP	TCGA-02-0068	TCGA-04-1519	TCGA-A6-5666
TCGA-A2-A0CQ	TCGA-02-0069	TCGA-04-1525	TCGA-A6-5667
TCGA-A2-A0CR	TCGA-02-0070	TCGA-04-1530	TCGA-A6-6137
TCGA-A2-A0CS	TCGA-02-0071	TCGA-04-1536	TCGA-A6-6138
TCGA-A2-A0CT	TCGA-02-0074	TCGA-04-1542	TCGA-A6-6140
TCGA-A2-A0CU	TCGA-02-0075	TCGA-04-1638	TCGA-A6-6141
TCGA-A2-A0CV	TCGA-02-0079	TCGA-04-1644	TCGA-A6-6142
TCGA-A2-A0CW	TCGA-02-0080	TCGA-04-1646	TCGA-A6-6648
TCGA-A2-A0CX	TCGA-02-0083	TCGA-04-1648	TCGA-A6-6649
TCGA-A2-A0D0	TCGA-02-0084	TCGA-04-1649	TCGA-A6-6650
TCGA-A2-A0D1	TCGA-02-0085	TCGA-04-1651	TCGA-A6-6651
TCGA-A2-A0D2	TCGA-02-0086	TCGA-04-1652	TCGA-A6-6652
TCGA-A2-A0D3	TCGA-02-0087	TCGA-04-1654	TCGA-A6-6653
TCGA-A2-A0D4	TCGA-02-0089	TCGA-04-1655	TCGA-A6-6654
TCGA-A2-A0EM	TCGA-02-0099	TCGA-09-0364	TCGA-A6-6780
TCGA-A2-A0EN	TCGA-02-0102	TCGA-09-0365	TCGA-A6-6781
TCGA-A2-A0EO	TCGA-02-0106	TCGA-09-0366	TCGA-A6-6782
TCGA-A2-A0EP	TCGA-02-0107	TCGA-09-0367	TCGA-AA-3488
TCGA-A2-A0EQ	TCGA-02-0111	TCGA-09-0369	TCGA-AA-3489
TCGA-A2-A0ER	TCGA-02-0113	TCGA-09-1659	TCGA-AA-3492
TCGA-A2-A0ES	TCGA-02-0114	TCGA-09-1661	TCGA-AA-3494
TCGA-A2-A0ET	TCGA-02-0115	TCGA-09-1662	TCGA-AA-3495
TCGA-A2-A0EU	TCGA-02-0116	TCGA-09-1664	TCGA-AA-3496
TCGA-A2-A0EV	TCGA-02-0258	TCGA-09-1665	TCGA-AA-3502
TCGA-A2-A0EW	TCGA-02-0260	TCGA-09-1666	TCGA-AA-3506
TCGA-A2-A0EX	TCGA-02-0266	TCGA-09-1667	TCGA-AA-3510
TCGA-A2-A0EY	TCGA-02-0269	TCGA-09-1668	TCGA-AA-3511
TCGA-A2-A0ST	TCGA-02-0271	TCGA-09-1669	TCGA-AA-3514
TCGA-A2-A0SU	TCGA-02-0281	TCGA-09-1670	TCGA-AA-3516
TCGA-A2-A0SV	TCGA-02-0321	TCGA-09-1672	TCGA-AA-3517
TCGA-A2-A0SW	TCGA-02-0324	TCGA-09-1673	TCGA-AA-3518
TCGA-A2-A0SX	TCGA-02-0325	TCGA-09-1674	TCGA-AA-3519
TCGA-A2-A0SY	TCGA-02-0326	TCGA-09-1675	TCGA-AA-3520
TCGA-A2-A0T0	TCGA-02-0330	TCGA-09-2043	TCGA-AA-3521
TCGA-A2-A0T1	TCGA-02-0332	TCGA-09-2044	TCGA-AA-3522
TCGA-A2-A0T2	TCGA-02-0333	TCGA-09-2045	TCGA-AA-3524
TCGA-A2-A0T3	TCGA-02-0339	TCGA-09-2048	TCGA-AA-3525
TCGA-A2-A0T4	TCGA-02-0422	TCGA-09-2049	TCGA-AA-3526
TCGA-A2-A0T5	TCGA-02-0430	TCGA-09-2050	TCGA-AA-3527
TCGA-A2-A0T6	TCGA-02-0432	TCGA-09-2051	TCGA-AA-3529
TCGA-A2-A0T7	TCGA-02-0440	TCGA-09-2053	TCGA-AA-3530
TCGA-A2-A0YC	TCGA-02-0446	TCGA-09-2054	TCGA-AA-3531
TCGA-A2-A0YD	TCGA-02-0451	TCGA-09-2055	TCGA-AA-3532
TCGA-A2-A0YE	TCGA-02-0456	TCGA-09-2056	TCGA-AA-3534
TCGA-A2-A0YF	TCGA-02-2466	TCGA-10-0925	TCGA-AA-3538
TCGA-A2-A0YG	TCGA-02-2470	TCGA-10-0926	TCGA-AA-3542
TCGA-A2-A0YH	TCGA-02-2483	TCGA-10-0927	TCGA-AA-3543
TCGA-A2-A0YI	TCGA-02-2485	TCGA-10-0928	TCGA-AA-3544
TCGA-A2-A0YJ	TCGA-02-2486	TCGA-10-0930	TCGA-AA-3548
TCGA-A2-A0YK	TCGA-06-0119	TCGA-10-0931	TCGA-AA-3549
TCGA-A2-A0YL	TCGA-06-0121	TCGA-10-0933	TCGA-AA-3552
TCGA-A2-A0YM	TCGA-06-0122	TCGA-10-0934	TCGA-AA-3553
TCGA-A2-A0YT	TCGA-06-0124	TCGA-10-0935	TCGA-AA-3554
TCGA-A2-A1FV	TCGA-06-0125	TCGA-10-0936	TCGA-AA-3555
TCGA-A2-A1FW	TCGA-06-0126	TCGA-10-0937	TCGA-AA-3556
TCGA-A2-A1FX	TCGA-06-0127	TCGA-10-0938	TCGA-AA-3558
TCGA-A2-A1FZ	TCGA-06-0128	TCGA-13-0714	TCGA-AA-3560
TCGA-A2-A1G0	TCGA-06-0129	TCGA-13-0717	TCGA-AA-3561
TCGA-A2-A1G1	TCGA-06-0130	TCGA-13-0720	TCGA-AA-3562
TCGA-A2-A1G4	TCGA-06-0132	TCGA-13-0723	TCGA-AA-3655
TCGA-A2-A1G6	TCGA-06-0133	TCGA-13-0724	TCGA-AA-3660
TCGA-A2-A259	TCGA-06-0137	TCGA-13-0725	TCGA-AA-3662
TCGA-A2-A25A	TCGA-06-0138	TCGA-13-0726	TCGA-AA-3663
TCGA-A2-A25B	TCGA-06-0139	TCGA-13-0727	TCGA-AA-3664
TCGA-A2-A25C	TCGA-06-0140	TCGA-13-0730	TCGA-AA-3666
TCGA-A2-A25D	TCGA-06-0141	TCGA-13-0751	TCGA-AA-3667
TCGA-A2-A25E	TCGA-06-0142	TCGA-13-0755	TCGA-AA-3672
TCGA-A2-A25F	TCGA-06-0143	TCGA-13-0757	TCGA-AA-3673
TCGA-A2-A3KC	TCGA-06-0145	TCGA-13-0758	TCGA-AA-3675
TCGA-A2-A3KD	TCGA-06-0146	TCGA-13-0760	TCGA-AA-3678
TCGA-A2-A3XS	TCGA-06-0147	TCGA-13-0761	TCGA-AA-3679
TCGA-A2-A3XT	TCGA-06-0148	TCGA-13-0762	TCGA-AA-3680
TCGA-A2-A3XU	TCGA-06-0149	TCGA-13-0764	TCGA-AA-3681
TCGA-A2-A3XV	TCGA-06-0150	TCGA-13-0766	TCGA-AA-3684
TCGA-A2-A3XW	TCGA-06-0151	TCGA-13-0768	TCGA-AA-3685
TCGA-A2-A3XX	TCGA-06-0152	TCGA-13-0791	TCGA-AA-3688
TCGA-A2-A3XY	TCGA-06-0154	TCGA-13-0792	TCGA-AA-3692
TCGA-A2-A3XZ	TCGA-06-0155	TCGA-13-0793	TCGA-AA-3693
TCGA-A2-A3Y0	TCGA-06-0157	TCGA-13-0794	TCGA-AA-3695
TCGA-A2-A4RW	TCGA-06-0158	TCGA-13-0795	TCGA-AA-3696
TCGA-A2-A4RX	TCGA-06-0159	TCGA-13-0797	TCGA-AA-3697
TCGA-A2-A4RY	TCGA-06-0162	TCGA-13-0799	TCGA-AA-3710
TCGA-A2-A4S0	TCGA-06-0164	TCGA-13-0800	TCGA-AA-3712
TCGA-A2-A4S1	TCGA-06-0166	TCGA-13-0801	TCGA-AA-3713
TCGA-A2-A4S2	TCGA-06-0168	TCGA-13-0802	TCGA-AA-3715
TCGA-A2-A4S3	TCGA-06-0169	TCGA-13-0803	TCGA-AA-3811
TCGA-A7-A0CD	TCGA-06-0171	TCGA-13-0804	TCGA-AA-3812
TCGA-A7-A0CE	TCGA-06-0173	TCGA-13-0805	TCGA-AA-3814
TCGA-A7-A0CG	TCGA-06-0174	TCGA-13-0807	TCGA-AA-3818
TCGA-A7-A0CH	TCGA-06-0175	TCGA-13-0883	TCGA-AA-3819
TCGA-A7-A0CJ	TCGA-06-0176	TCGA-13-0884	TCGA-AA-3821
TCGA-A7-A0D9	TCGA-06-0177	TCGA-13-0885	TCGA-AA-3831
TCGA-A7-A0DA	TCGA-06-0179	TCGA-13-0886	TCGA-AA-3833
TCGA-A7-A0DB	TCGA-06-0182	TCGA-13-0887	TCGA-AA-3837
TCGA-A7-A13D	TCGA-06-0184	TCGA-13-0888	TCGA-AA-3841
TCGA-A7-A13E	TCGA-06-0185	TCGA-13-0889	TCGA-AA-3842
TCGA-A7-A13F	TCGA-06-0187	TCGA-13-0890	TCGA-AA-3844
TCGA-A7-A13G	TCGA-06-0188	TCGA-13-0891	TCGA-AA-3845
TCGA-A7-A13H	TCGA-06-0189	TCGA-13-0893	TCGA-AA-3846
TCGA-A7-A26E	TCGA-06-0190	TCGA-13-0897	TCGA-AA-3848
TCGA-A7-A26F	TCGA-06-0192	TCGA-13-0899	TCGA-AA-3850
TCGA-A7-A26G	TCGA-06-0194	TCGA-13-0900	TCGA-AA-3851
TCGA-A7-A26H	TCGA-06-0195	TCGA-13-0901	TCGA-AA-3852
TCGA-A7-A26I	TCGA-06-0197	TCGA-13-0903	TCGA-AA-3854
TCGA-A7-A26J	TCGA-06-0201	TCGA-13-0904	TCGA-AA-3855
TCGA-A7-A2KD	TCGA-06-0206	TCGA-13-0905	TCGA-AA-3856
TCGA-A7-A3IY	TCGA-06-0208	TCGA-13-0906	TCGA-AA-3858
TCGA-A7-A3IZ	TCGA-06-0209	TCGA-13-0908	TCGA-AA-3860
TCGA-A7-A3J0	TCGA-06-0210	TCGA-13-0910	TCGA-AA-3864
TCGA-A7-A3J1	TCGA-06-0211	TCGA-13-0911	TCGA-AA-3866
TCGA-A7-A3RF	TCGA-06-0213	TCGA-13-0912	TCGA-AA-3867
TCGA-A7-A425	TCGA-06-0214	TCGA-13-0913	TCGA-AA-3869
TCGA-A7-A426	TCGA-06-0216	TCGA-13-0916	TCGA-AA-3870
TCGA-A7-A4SA	TCGA-06-0219	TCGA-13-0919	TCGA-AA-3872
TCGA-A7-A4SB	TCGA-06-0221	TCGA-13-0920	TCGA-AA-3875
TCGA-A7-A4SD	TCGA-06-0237	TCGA-13-0921	TCGA-AA-3877
TCGA-A7-A4SE	TCGA-06-0238	TCGA-13-0923	TCGA-AA-3930
TCGA-A7-A4SF	TCGA-06-0241	TCGA-13-0924	TCGA-AA-3939
TCGA-A8-A06N	TCGA-06-0394	TCGA-13-1403	TCGA-AA-3941
TCGA-A8-A06O	TCGA-06-0397	TCGA-13-1404	TCGA-AA-3947
TCGA-A8-A06P	TCGA-06-0402	TCGA-13-1405	TCGA-AA-3949
TCGA-A8-A06Q	TCGA-06-0409	TCGA-13-1407	TCGA-AA-3950
TCGA-A8-A06R	TCGA-06-0410	TCGA-13-1408	TCGA-AA-3952
TCGA-A8-A06T	TCGA-06-0412	TCGA-13-1409	TCGA-AA-3955
TCGA-A8-A06U	TCGA-06-0413	TCGA-13-1410	TCGA-AA-3956
TCGA-A8-A06X	TCGA-06-0414	TCGA-13-1411	TCGA-AA-3966
TCGA-A8-A06Y	TCGA-06-0644	TCGA-13-1412	TCGA-AA-3968
TCGA-A8-A06Z	TCGA-06-0645	TCGA-13-1477	TCGA-AA-3971
TCGA-A8-A075	TCGA-06-0646	TCGA-13-1481	TCGA-AA-3972
TCGA-A8-A076	TCGA-06-0648	TCGA-13-1482	TCGA-AA-3973
TCGA-A8-A079	TCGA-06-0649	TCGA-13-1483	TCGA-AA-3975
TCGA-A8-A07B	TCGA-06-0650	TCGA-13-1484	TCGA-AA-3976
TCGA-A8-A07E	TCGA-06-0686	TCGA-13-1485	TCGA-AA-3977
TCGA-A8-A07F	TCGA-06-0743	TCGA-13-1487	TCGA-AA-3979
TCGA-A8-A07G	TCGA-06-0744	TCGA-13-1488	TCGA-AA-3982
TCGA-A8-A07I	TCGA-06-0745	TCGA-13-1489	TCGA-AA-3984
TCGA-A8-A07J	TCGA-06-0747	TCGA-13-1491	TCGA-AA-3986
TCGA-A8-A07L	TCGA-06-0749	TCGA-13-1492	TCGA-AA-3989
TCGA-A8-A07O	TCGA-06-0750	TCGA-13-1494	TCGA-AA-3994
TCGA-A8-A07P	TCGA-06-0875	TCGA-13-1495	TCGA-AA-A004
TCGA-A8-A07R	TCGA-06-0876	TCGA-13-1496	TCGA-AA-A00A
TCGA-A8-A07S	TCGA-06-0877	TCGA-13-1497	TCGA-AA-A00D
TCGA-A8-A07U	TCGA-06-0878	TCGA-13-1498	TCGA-AA-A00E
TCGA-A8-A07W	TCGA-06-0879	TCGA-13-1499	TCGA-AA-A00F
TCGA-A8-A07Z	TCGA-06-0881	TCGA-13-1500	TCGA-AA-A00J
TCGA-A8-A081	TCGA-06-0882	TCGA-13-1501	TCGA-AA-A00K
TCGA-A8-A082	TCGA-06-0939	TCGA-13-1504	TCGA-AA-A00L
TCGA-A8-A083	TCGA-06-1084	TCGA-13-1505	TCGA-AA-A00N
TCGA-A8-A084	TCGA-06-1086	TCGA-13-1506	TCGA-AA-A00O
TCGA-A8-A085	TCGA-06-1087	TCGA-13-1507	TCGA-AA-A00Q
TCGA-A8-A086	TCGA-06-1800	TCGA-13-1509	TCGA-AA-A00R
TCGA-A8-A08A	TCGA-06-1801	TCGA-13-1510	TCGA-AA-A00U
TCGA-A8-A08B	TCGA-06-1804	TCGA-13-1511	TCGA-AA-A00W
TCGA-A8-A08C	TCGA-06-1805	TCGA-13-1512	TCGA-AA-A00Z
TCGA-A8-A08F	TCGA-06-2557	TCGA-13-1817	TCGA-AA-A010
TCGA-A8-A08G	TCGA-06-2558	TCGA-13-1819	TCGA-AA-A017
TCGA-A8-A08H	TCGA-06-2559	TCGA-13-2057	TCGA-AA-A01C
TCGA-A8-A08I	TCGA-06-2561	TCGA-13-2059	TCGA-AA-A01D
TCGA-A8-A08J	TCGA-06-2562	TCGA-13-2060	TCGA-AA-A01F
TCGA-A8-A08L	TCGA-06-2563	TCGA-13-2061	TCGA-AA-A01G
TCGA-A8-A08O	TCGA-06-2564	TCGA-13-2065	TCGA-AA-A01I
TCGA-A8-A08P	TCGA-06-2565	TCGA-13-2071	TCGA-AA-A01K
TCGA-A8-A08R	TCGA-06-2566	TCGA-20-0987	TCGA-AA-A01P
TCGA-A8-A08S	TCGA-06-2567	TCGA-20-0990	TCGA-AA-A01Q
TCGA-A8-A08T	TCGA-06-2569	TCGA-20-0991	TCGA-AA-A01R
TCGA-A8-A08X	TCGA-06-2570	TCGA-20-0996	TCGA-AA-A01S
TCGA-A8-A08Z	TCGA-06-5408	TCGA-20-1682	TCGA-AA-A01T
TCGA-A8-A090	TCGA-06-5410	TCGA-20-1683	TCGA-AA-A01V
TCGA-A8-A091	TCGA-06-5411	TCGA-20-1684	TCGA-AA-A01X
TCGA-A8-A092	TCGA-06-5412	TCGA-20-1685	TCGA-AA-A01Z
TCGA-A8-A093	TCGA-06-5413	TCGA-20-1686	TCGA-AA-A022
TCGA-A8-A094	TCGA-06-5414	TCGA-20-1687	TCGA-AA-A024
TCGA-A8-A095	TCGA-06-5415	TCGA-23-1021	TCGA-AA-A029
TCGA-A8-A096	TCGA-06-5416	TCGA-23-1022	TCGA-AA-A02E
TCGA-A8-A097	TCGA-06-5418	TCGA-23-1023	TCGA-AA-A02F
TCGA-A8-A099	TCGA-06-5856	TCGA-23-1024	TCGA-AA-A02H
TCGA-A8-A09A	TCGA-06-5858	TCGA-23-1026	TCGA-AA-A02J
TCGA-A8-A09B	TCGA-06-5859	TCGA-23-1027	TCGA-AA-A02O
TCGA-A8-A09C	TCGA-06-6389	TCGA-23-1028	TCGA-AA-A02R
TCGA-A8-A09D	TCGA-06-6390	TCGA-23-1029	TCGA-AA-A02W
TCGA-A8-A09E	TCGA-06-6391	TCGA-23-1030	TCGA-AA-A02Y
TCGA-A8-A09G	TCGA-08-0345	TCGA-23-1031	TCGA-AA-A03F
TCGA-A8-A09I	TCGA-08-0346	TCGA-23-1032	TCGA-AA-A03J
TCGA-A8-A09K	TCGA-08-0347	TCGA-23-1109	TCGA-AD-5900
TCGA-A8-A09M	TCGA-08-0349	TCGA-23-1110	TCGA-AD-6548
TCGA-A8-A09N	TCGA-08-0350	TCGA-23-1111	TCGA-AD-6888
TCGA-A8-A09Q	TCGA-08-0351	TCGA-23-1113	TCGA-AD-6889
TCGA-A8-A09R	TCGA-08-0352	TCGA-23-1114	TCGA-AD-6890
TCGA-A8-A09T	TCGA-08-0354	TCGA-23-1116	TCGA-AD-6895
TCGA-A8-A09V	TCGA-08-0355	TCGA-23-1117	TCGA-AD-6899
TCGA-A8-A09W	TCGA-08-0356	TCGA-23-1118	TCGA-AD-6901
TCGA-A8-A09X	TCGA-08-0357	TCGA-23-1119	TCGA-AD-6963
TCGA-A8-A09Z	TCGA-08-0358	TCGA-23-1120	TCGA-AD-6964
TCGA-A8-A0A1	TCGA-08-0386	TCGA-23-1121	TCGA-AD-6965
TCGA-A8-A0A2	TCGA-08-0389	TCGA-23-1122	TCGA-AF-2687
TCGA-A8-A0A4	TCGA-08-0390	TCGA-23-1123	TCGA-AF-2689
TCGA-A8-A0A6	TCGA-08-0392	TCGA-23-1124	TCGA-AF-2690
TCGA-A8-A0A7	TCGA-08-0509	TCGA-23-1809	TCGA-AF-2691
TCGA-A8-A0A9	TCGA-08-0510	TCGA-23-2072	TCGA-AF-2692
TCGA-A8-A0AB	TCGA-08-0512	TCGA-23-2077	TCGA-AF-2693
TCGA-A8-A0AD	TCGA-08-0514	TCGA-23-2078	TCGA-AF-3400
TCGA-AC-A23C	TCGA-08-0516	TCGA-23-2079	TCGA-AF-3911
TCGA-AC-A23E	TCGA-08-0517	TCGA-23-2081	TCGA-AF-3913
TCGA-AC-A23G	TCGA-08-0518	TCGA-23-2084	TCGA-AF-4110
TCGA-AC-A23H	TCGA-08-0520	TCGA-23-2641	TCGA-AF-5654
TCGA-AC-A2B8	TCGA-08-0521	TCGA-23-2643	TCGA-AF-6136
TCGA-AC-A2BK	TCGA-08-0524	TCGA-23-2645	TCGA-AF-6655
TCGA-AC-A2BM	TCGA-08-0525	TCGA-24-0966	TCGA-AF-6672
TCGA-AC-A2FB	TCGA-08-0529	TCGA-24-0968	TCGA-AG-3574
TCGA-AC-A2FE	TCGA-08-0531	TCGA-24-0970	TCGA-AG-3575
TCGA-AC-A2FF	TCGA-12-0615	TCGA-24-0975	TCGA-AG-3578
TCGA-AC-A2FG	TCGA-12-0616	TCGA-24-0979	TCGA-AG-3580
TCGA-AC-A2FK	TCGA-12-0618	TCGA-24-0980	TCGA-AG-3581
TCGA-AC-A2FM	TCGA-12-0619	TCGA-24-0982	TCGA-AG-3582
TCGA-AC-A2FO	TCGA-12-0620	TCGA-24-1103	TCGA-AG-3583
TCGA-AC-A2QH	TCGA-12-0653	TCGA-24-1104	TCGA-AG-3584
TCGA-AC-A2QI	TCGA-12-0654	TCGA-24-1105	TCGA-AG-3586
TCGA-AC-A2QJ	TCGA-12-0656	TCGA-24-1413	TCGA-AG-3587
TCGA-AC-A3BB	TCGA-12-0657	TCGA-24-1416	TCGA-AG-3591
TCGA-AC-A3EH	TCGA-12-0662	TCGA-24-1417	TCGA-AG-3592
TCGA-AC-A3HN	TCGA-12-0670	TCGA-24-1418	TCGA-AG-3593
TCGA-AC-A3OD	TCGA-12-0688	TCGA-24-1419	TCGA-AG-3594
TCGA-AC-A3QP	TCGA-12-0691	TCGA-24-1422	TCGA-AG-3598
TCGA-AC-A3QQ	TCGA-12-0692	TCGA-24-1423	TCGA-AG-3599
TCGA-AC-A3TM	TCGA-12-0703	TCGA-24-1424	TCGA-AG-3600
TCGA-AC-A3TN	TCGA-12-0707	TCGA-24-1425	TCGA-AG-3601
TCGA-AC-A3W5	TCGA-12-0769	TCGA-24-1426	TCGA-AG-3602
TCGA-AC-A3W6	TCGA-12-0772	TCGA-24-1427	TCGA-AG-3605
TCGA-AC-A3W7	TCGA-12-0773	TCGA-24-1428	TCGA-AG-3608
TCGA-AC-A3YI	TCGA-12-0775	TCGA-24-1430	TCGA-AG-3609
TCGA-AC-A3YJ	TCGA-12-0776	TCGA-24-1431	TCGA-AG-3611
TCGA-AN-A03X	TCGA-12-0778	TCGA-24-1434	TCGA-AG-3612
TCGA-AN-A03Y	TCGA-12-0780	TCGA-24-1435	TCGA-AG-3725
TCGA-AN-A041	TCGA-12-0818	TCGA-24-1436	TCGA-AG-3726
TCGA-AN-A046	TCGA-12-0819	TCGA-24-1463	TCGA-AG-3727
TCGA-AN-A049	TCGA-12-0820	TCGA-24-1464	TCGA-AG-3728
TCGA-AN-A04A	TCGA-12-0821	TCGA-24-1466	TCGA-AG-3731
TCGA-AN-A04C	TCGA-12-0822	TCGA-24-1467	TCGA-AG-3732
TCGA-AN-A04D	TCGA-12-0826	TCGA-24-1469	TCGA-AG-3742
TCGA-AN-A0AJ	TCGA-12-0827	TCGA-24-1470	TCGA-AG-3878
TCGA-AN-A0AK	TCGA-12-0828	TCGA-24-1471	TCGA-AG-3881
TCGA-AN-A0AL	TCGA-12-0829	TCGA-24-1474	TCGA-AG-3882
TCGA-AN-A0AM	TCGA-12-1088	TCGA-24-1544	TCGA-AG-3883
TCGA-AN-A0AR	TCGA-12-1089	TCGA-24-1545	TCGA-AG-3885
TCGA-AN-A0AS	TCGA-12-1090	TCGA-24-1546	TCGA-AG-3887
TCGA-AN-A0AT	TCGA-12-1091	TCGA-24-1548	TCGA-AG-3890
TCGA-AN-A0FD	TCGA-12-1092	TCGA-24-1549	TCGA-AG-3892
TCGA-AN-A0FF	TCGA-12-1093	TCGA-24-1550	TCGA-AG-3893
TCGA-AN-A0FJ	TCGA-12-1094	TCGA-24-1551	TCGA-AG-3894
TCGA-AN-A0FK	TCGA-12-1095	TCGA-24-1552	TCGA-AG-3896
TCGA-AN-A0FL	TCGA-12-1096	TCGA-24-1553	TCGA-AG-3898
TCGA-AN-A0FN	TCGA-12-1097	TCGA-24-1555	TCGA-AG-3901
TCGA-AN-A0FS	TCGA-12-1098	TCGA-24-1556	TCGA-AG-3902
TCGA-AN-A0FT	TCGA-12-1099	TCGA-24-1557	TCGA-AG-3909
TCGA-AN-A0FV	TCGA-12-1598	TCGA-24-1558	TCGA-AG-3999
TCGA-AN-A0FW	TCGA-12-1599	TCGA-24-1560	TCGA-AG-4001
TCGA-AN-A0FX	TCGA-12-1600	TCGA-24-1562	TCGA-AG-4005
TCGA-AN-A0FY	TCGA-12-1601	TCGA-24-1563	TCGA-AG-4007
TCGA-AN-A0FZ	TCGA-12-1602	TCGA-24-1564	TCGA-AG-4008
TCGA-AN-A0XL	TCGA-12-3644	TCGA-24-1565	TCGA-AG-4015
TCGA-AN-A0XN	TCGA-12-3646	TCGA-24-1567	TCGA-AG-4021
TCGA-AN-A0XO	TCGA-12-3648	TCGA-24-1603	TCGA-AG-4022
TCGA-AN-A0XP	TCGA-12-3649	TCGA-24-1604	TCGA-AG-A002
TCGA-AN-A0XR	TCGA-12-3650	TCGA-24-1614	TCGA-AG-A008
TCGA-AN-A0XS	TCGA-12-3651	TCGA-24-1616	TCGA-AG-A00C
TCGA-AN-A0XT	TCGA-12-3652	TCGA-24-1842	TCGA-AG-A00H
TCGA-AN-A0XU	TCGA-12-3653	TCGA-24-1843	TCGA-AG-A00Y
TCGA-AN-A0XV	TCGA-12-5295	TCGA-24-1844	TCGA-AG-A011
TCGA-AN-A0XW	TCGA-12-5299	TCGA-24-1845	TCGA-AG-A014
TCGA-AO-A03L	TCGA-12-5301	TCGA-24-1846	TCGA-AG-A015
TCGA-AO-A03M	TCGA-14-0736	TCGA-24-1847	TCGA-AG-A016
TCGA-AO-A03N	TCGA-14-0781	TCGA-24-1849	TCGA-AG-A01J
TCGA-AO-A03O	TCGA-14-0783	TCGA-24-1850	TCGA-AG-A01L
TCGA-AO-A03P	TCGA-14-0786	TCGA-24-1852	TCGA-AG-A01N
TCGA-AO-A03R	TCGA-14-0787	TCGA-24-1920	TCGA-AG-A01W
TCGA-AO-A03T	TCGA-14-0789	TCGA-24-1923	TCGA-AG-A01Y
TCGA-AO-A03U	TCGA-14-0790	TCGA-24-1924	TCGA-AG-A020
TCGA-AO-A03V	TCGA-14-0812	TCGA-24-1927	TCGA-AG-A023
TCGA-AO-A0J2	TCGA-14-0813	TCGA-24-1928	TCGA-AG-A025
TCGA-AO-A0J3	TCGA-14-0817	TCGA-24-1930	TCGA-AG-A026
TCGA-AO-A0J4	TCGA-14-0865	TCGA-24-2019	TCGA-AG-A02G
TCGA-AO-A0J5	TCGA-14-0866	TCGA-24-2020	TCGA-AG-A02N
TCGA-AO-A0J6	TCGA-14-0867	TCGA-24-2023	TCGA-AG-A02X
TCGA-AO-A0J7	TCGA-14-0871	TCGA-24-2024	TCGA-AG-A032
TCGA-AO-A0J8	TCGA-14-1034	TCGA-24-2026	TCGA-AH-6544
TCGA-AO-A0J9	TCGA-14-1037	TCGA-24-2027	TCGA-AH-6547
TCGA-AO-A0JA	TCGA-14-1396	TCGA-24-2029	TCGA-AH-6643
TCGA-AO-A0JB	TCGA-14-1401	TCGA-24-2030	TCGA-AH-6644
TCGA-AO-A0JC	TCGA-14-1402	TCGA-24-2033	TCGA-AH-6897
TCGA-AO-A0JD	TCGA-14-1451	TCGA-24-2035	TCGA-AH-6903
TCGA-AO-A0JE	TCGA-14-1452	TCGA-24-2036	TCGA-AM-5820
TCGA-AO-A0JF	TCGA-14-1453	TCGA-24-2038	TCGA-AM-5821
TCGA-AO-A0JG	TCGA-14-1454	TCGA-24-2254	TCGA-AU-3779
TCGA-AO-A0JI	TCGA-14-1455	TCGA-24-2260	TCGA-AU-6004
TCGA-AO-A0JJ	TCGA-14-1456	TCGA-24-2261	TCGA-AY-4070
TCGA-AO-A0JL	TCGA-14-1458	TCGA-24-2262	TCGA-AY-4071
TCGA-AO-A0JM	TCGA-14-1459	TCGA-24-2267	TCGA-AY-5543
TCGA-AO-A124	TCGA-14-1794	TCGA-24-2271	TCGA-AY-6196
TCGA-AO-A125	TCGA-14-1795	TCGA-24-2280	TCGA-AY-6197
TCGA-AO-A126	TCGA-14-1821	TCGA-24-2281	TCGA-AY-6386
TCGA-AO-A128	TCGA-14-1823	TCGA-24-2288	TCGA-AZ-4308
TCGA-AO-A129	TCGA-14-1825	TCGA-24-2289	TCGA-AZ-4313
TCGA-AO-A12A	TCGA-14-1827	TCGA-24-2290	TCGA-AZ-4315
TCGA-AO-A12B	TCGA-14-1829	TCGA-24-2293	TCGA-AZ-4323
TCGA-AO-A12D	TCGA-14-2554	TCGA-24-2295	TCGA-AZ-4614
TCGA-AO-A12E	TCGA-14-2555	TCGA-24-2297	TCGA-AZ-4615
TCGA-AO-A12F	TCGA-14-4157	TCGA-24-2298	TCGA-AZ-4616
TCGA-AO-A12G	TCGA-15-0742	TCGA-25-1312	TCGA-AZ-4681
TCGA-AO-A12H	TCGA-15-1444	TCGA-25-1313	TCGA-AZ-4682
TCGA-AO-A1KO	TCGA-15-1446	TCGA-25-1314	TCGA-AZ-4684
TCGA-AO-A1KP	TCGA-15-1447	TCGA-25-1315	TCGA-AZ-5403
TCGA-AO-A1KQ	TCGA-15-1449	TCGA-25-1316	TCGA-AZ-5407
TCGA-AO-A1KR	TCGA-16-0846	TCGA-25-1317	TCGA-AZ-6598
TCGA-AO-A1KS	TCGA-16-0848	TCGA-25-1318	TCGA-AZ-6599
TCGA-AO-A1KT	TCGA-16-0849	TCGA-25-1319	TCGA-AZ-6600
TCGA-AQ-A04H	TCGA-16-0850	TCGA-25-1320	TCGA-AZ-6601
TCGA-AQ-A04J	TCGA-16-0861	TCGA-25-1321	TCGA-AZ-6603
TCGA-AQ-A04L	TCGA-16-1045	TCGA-25-1322	TCGA-AZ-6605
TCGA-AQ-A0Y5	TCGA-16-1047	TCGA-25-1323	TCGA-AZ-6606
TCGA-AQ-A1H2	TCGA-16-1048	TCGA-25-1329	TCGA-AZ-6607
TCGA-AQ-A1H3	TCGA-16-1055	TCGA-25-1623	TCGA-AZ-6608
TCGA-AQ-A54N	TCGA-16-1056	TCGA-25-1625	TCGA-BM-6198
TCGA-AQ-A54O	TCGA-16-1060	TCGA-25-1626	TCGA-CA-5254
TCGA-AR-A0TP	TCGA-16-1062	TCGA-25-1627	TCGA-CA-5255
TCGA-AR-A0TQ	TCGA-16-1063	TCGA-25-1628	TCGA-CA-5256
TCGA-AR-A0TR	TCGA-16-1460	TCGA-25-1630	TCGA-CA-5796
TCGA-AR-A0TS	TCGA-19-0955	TCGA-25-1631	TCGA-CA-5797
TCGA-AR-A0TT	TCGA-19-0957	TCGA-25-1632	TCGA-CA-6715
TCGA-AR-A0TV	TCGA-19-0960	TCGA-25-1633	TCGA-CA-6716
TCGA-AR-A0TW	TCGA-19-0962	TCGA-25-1634	TCGA-CA-6717
TCGA-AR-A0TX	TCGA-19-0963	TCGA-25-1635	TCGA-CA-6718
TCGA-AR-A0TY	TCGA-19-0964	TCGA-25-1870	TCGA-CA-6719
TCGA-AR-A0TZ	TCGA-19-1385	TCGA-25-1871	TCGA-CI-6619
TCGA-AR-A0U0	TCGA-19-1386	TCGA-25-1877	TCGA-CI-6620
TCGA-AR-A0U1	TCGA-19-1387	TCGA-25-1878	TCGA-CI-6621
TCGA-AR-A0U2	TCGA-19-1388	TCGA-25-2042	TCGA-CI-6622
TCGA-AR-A0U3	TCGA-19-1389	TCGA-25-2391	TCGA-CI-6623
TCGA-AR-A0U4	TCGA-19-1390	TCGA-25-2392	TCGA-CI-6624
TCGA-AR-A1AH	TCGA-19-1392	TCGA-25-2393	TCGA-CK-4947
TCGA-AR-A1AI	TCGA-19-1786	TCGA-25-2396	TCGA-CK-4948
TCGA-AR-A1AJ	TCGA-19-1787	TCGA-25-2397	TCGA-CK-4950
TCGA-AR-A1AK	TCGA-19-1789	TCGA-25-2398	TCGA-CK-4951
TCGA-AR-A1AL	TCGA-19-1790	TCGA-25-2399	TCGA-CK-4952
TCGA-AR-A1AM	TCGA-19-1791	TCGA-25-2400	TCGA-CK-5912
TCGA-AR-A1AN	TCGA-19-2619	TCGA-25-2401	TCGA-CK-5913
TCGA-AR-A1AO	TCGA-19-2620	TCGA-25-2404	TCGA-CK-5914
TCGA-AR-A1AP	TCGA-19-2621	TCGA-25-2408	TCGA-CK-5915
TCGA-AR-A1AQ	TCGA-19-2623	TCGA-25-2409	TCGA-CK-5916
TCGA-AR-A1AR	TCGA-19-2624	TCGA-29-1688	TCGA-CK-6746
TCGA-AR-A1AS	TCGA-19-2625	TCGA-29-1690	TCGA-CK-6747
TCGA-AR-A1AU	TCGA-19-2629	TCGA-29-1691	TCGA-CK-6748
TCGA-AR-A1AV	TCGA-19-2631	TCGA-29-1692	TCGA-CK-6751
TCGA-AR-A1AW	TCGA-19-5947	TCGA-29-1693	TCGA-CL-4957
TCGA-AR-A1AX	TCGA-19-5950	TCGA-29-1694	TCGA-CL-5917
TCGA-AR-A1AY	TCGA-19-5951	TCGA-29-1695	TCGA-CL-5918
TCGA-AR-A24H	TCGA-19-5952	TCGA-29-1696	TCGA-CM-4743
TCGA-AR-A24K	TCGA-19-5954	TCGA-29-1697	TCGA-CM-4744
TCGA-AR-A24L	TCGA-19-5955	TCGA-29-1698	TCGA-CM-4746
TCGA-AR-A24M	TCGA-19-5956	TCGA-29-1699	TCGA-CM-4747
TCGA-AR-A24N	TCGA-19-5958	TCGA-29-1701	TCGA-CM-4748
TCGA-AR-A24O	TCGA-19-5959	TCGA-29-1702	TCGA-CM-4750
TCGA-AR-A24P	TCGA-19-5960	TCGA-29-1703	TCGA-CM-4751
TCGA-AR-A24Q	TCGA-26-1438	TCGA-29-1704	TCGA-CM-4752
TCGA-AR-A24R	TCGA-26-1439	TCGA-29-1705	TCGA-CM-5341
TCGA-AR-A24S	TCGA-26-1440	TCGA-29-1707	TCGA-CM-5344
TCGA-AR-A24T	TCGA-26-1442	TCGA-29-1710	TCGA-CM-5348
TCGA-AR-A24U	TCGA-26-1443	TCGA-29-1711	TCGA-CM-5349
TCGA-AR-A24V	TCGA-26-1799	TCGA-29-1761	TCGA-CM-5860
TCGA-AR-A24W	TCGA-26-5132	TCGA-29-1762	TCGA-CM-5861
TCGA-AR-A24X	TCGA-26-5133	TCGA-29-1763	TCGA-CM-5862
TCGA-AR-A24Z	TCGA-26-5134	TCGA-29-1764	TCGA-CM-5863
TCGA-AR-A250	TCGA-26-5135	TCGA-29-1766	TCGA-CM-5864
TCGA-AR-A251	TCGA-26-5136	TCGA-29-1768	TCGA-CM-5868
TCGA-AR-A252	TCGA-26-5139	TCGA-29-1769	TCGA-CM-6161
TCGA-AR-A254	TCGA-27-1830	TCGA-29-1770	TCGA-CM-6162
TCGA-AR-A255	TCGA-27-1831	TCGA-29-1771	TCGA-CM-6163
TCGA-AR-A256	TCGA-27-1832	TCGA-29-1774	TCGA-CM-6164
TCGA-AR-A2LE	TCGA-27-1833	TCGA-29-1775	TCGA-CM-6165
TCGA-AR-A2LH	TCGA-27-1834	TCGA-29-1776	TCGA-CM-6166
TCGA-AR-A2LJ	TCGA-27-1835	TCGA-29-1777	TCGA-CM-6167
TCGA-AR-A2LK	TCGA-27-1836	TCGA-29-1778	TCGA-CM-6168
TCGA-AR-A2LL	TCGA-27-1837	TCGA-29-1781	TCGA-CM-6169
TCGA-AR-A2LM	TCGA-27-1838	TCGA-29-1783	TCGA-CM-6170
TCGA-AR-A2LN	TCGA-27-2518	TCGA-29-1784	TCGA-CM-6171
TCGA-AR-A2LO	TCGA-27-2519	TCGA-29-1785	TCGA-CM-6172
TCGA-AR-A2LQ	TCGA-27-2521	TCGA-29-2414	TCGA-CM-6674
TCGA-AR-A2LR	TCGA-27-2523	TCGA-29-2425	TCGA-CM-6675
TCGA-B6-A0I1	TCGA-27-2524	TCGA-29-2427	TCGA-CM-6676
TCGA-B6-A0I2	TCGA-27-2526	TCGA-29-2428	TCGA-CM-6677
TCGA-B6-A0I5	TCGA-27-2527	TCGA-29-2429	TCGA-CM-6678
TCGA-B6-A0I9	TCGA-27-2528	TCGA-29-2431	TCGA-CM-6679
TCGA-B6-A0IA	TCGA-28-1746	TCGA-29-2432	TCGA-CM-6680
TCGA-B6-A0IB	TCGA-28-1747	TCGA-29-2434	TCGA-D5-5537
TCGA-B6-A0IC	TCGA-28-1749	TCGA-29-2436	TCGA-D5-5538
TCGA-B6-A0IE	TCGA-28-1750	TCGA-30-1714	TCGA-D5-5539
TCGA-B6-A0IG	TCGA-28-1751	TCGA-30-1718	TCGA-D5-5540
TCGA-B6-A0IH	TCGA-28-1752	TCGA-30-1853	TCGA-D5-5541
TCGA-B6-A0IJ	TCGA-28-1753	TCGA-30-1855	TCGA-D5-6529
TCGA-B6-A0IK	TCGA-28-1755	TCGA-30-1856	TCGA-D5-6530
TCGA-B6-A0IM	TCGA-28-1756	TCGA-30-1857	TCGA-D5-6531
TCGA-B6-A0IN	TCGA-28-1757	TCGA-30-1859	TCGA-D5-6532
TCGA-B6-A0IO	TCGA-28-2501	TCGA-30-1860	TCGA-D5-6533
TCGA-B6-A0IP	TCGA-28-2502	TCGA-30-1861	TCGA-D5-6534
TCGA-B6-A0IQ	TCGA-28-2506	TCGA-30-1862	TCGA-D5-6535
TCGA-B6-A0RE	TCGA-28-2509	TCGA-30-1866	TCGA-D5-6536
TCGA-B6-A0RG	TCGA-28-2510	TCGA-30-1867	TCGA-D5-6537
TCGA-B6-A0RH	TCGA-28-2513	TCGA-30-1880	TCGA-D5-6538
TCGA-B6-A0RI	TCGA-28-2514	TCGA-30-1887	TCGA-D5-6539
TCGA-B6-A0RL	TCGA-28-5204	TCGA-30-1891	TCGA-D5-6540
TCGA-B6-A0RM	TCGA-28-5207	TCGA-30-1892	TCGA-D5-6541
TCGA-B6-A0RN	TCGA-28-5208	TCGA-31-1944	TCGA-D5-6898
TCGA-B6-A0RO	TCGA-28-5209	TCGA-31-1946	TCGA-D5-6920
TCGA-B6-A0RP	TCGA-28-5213	TCGA-31-1950	TCGA-D5-6922
TCGA-B6-A0RQ	TCGA-28-5214	TCGA-31-1951	TCGA-D5-6923
TCGA-B6-A0RS	TCGA-28-5215	TCGA-31-1953	TCGA-D5-6924
TCGA-B6-A0RT	TCGA-28-5216	TCGA-31-1955	TCGA-D5-6926
TCGA-B6-A0RU	TCGA-28-5218	TCGA-31-1956	TCGA-D5-6927
TCGA-B6-A0RV	TCGA-28-5219	TCGA-31-1959	TCGA-D5-6928
TCGA-B6-A0WS	TCGA-28-5220	TCGA-36-1568	TCGA-D5-6929
TCGA-B6-A0WT	TCGA-28-6450	TCGA-36-1569	TCGA-D5-6930
TCGA-B6-A0WV	TCGA-32-1970	TCGA-36-1570	TCGA-D5-6931
TCGA-B6-A0WW	TCGA-32-1973	TCGA-36-1571	TCGA-D5-6932
TCGA-B6-A0WX	TCGA-32-1976	TCGA-36-1574	TCGA-D5-7000
TCGA-B6-A0WY	TCGA-32-1977	TCGA-36-1575	TCGA-DC-4745
TCGA-B6-A0WZ	TCGA-32-1978	TCGA-36-1576	TCGA-DC-4749
TCGA-B6-A0X0	TCGA-32-1979	TCGA-36-1577	TCGA-DC-5337
TCGA-B6-A0X1	TCGA-32-1980	TCGA-36-1578	TCGA-DC-5869
TCGA-B6-A0X4	TCGA-32-1982	TCGA-36-1580	TCGA-DC-6154
TCGA-B6-A0X5	TCGA-32-1986	TCGA-36-1581	TCGA-DC-6155
TCGA-B6-A0X7	TCGA-32-1987	TCGA-36-2529	TCGA-DC-6156
TCGA-B6-A1KC	TCGA-32-1991	TCGA-36-2530	TCGA-DC-6157
TCGA-B6-A1KF	TCGA-32-2491	TCGA-36-2532	TCGA-DC-6158
TCGA-B6-A1KI	TCGA-32-2494	TCGA-36-2533	TCGA-DC-6160
TCGA-B6-A1KN	TCGA-32-2495	TCGA-36-2534	TCGA-DC-6681
TCGA-B6-A2IU	TCGA-32-2498	TCGA-36-2537	TCGA-DC-6682
TCGA-B6-A3ZX	TCGA-32-2615	TCGA-36-2538	TCGA-DC-6683
TCGA-B6-A400	TCGA-32-2616	TCGA-36-2539	TCGA-DM-A0X9
TCGA-B6-A401	TCGA-32-2632	TCGA-36-2540	TCGA-DM-A0XD
TCGA-B6-A402	TCGA-32-2634	TCGA-36-2542	TCGA-DM-A0XF
TCGA-B6-A408	TCGA-32-2638	TCGA-36-2543	TCGA-DM-A1D0
TCGA-B6-A409	TCGA-32-4208	TCGA-36-2544	TCGA-DM-A1D4
TCGA-B6-A40B	TCGA-32-4210	TCGA-36-2545	TCGA-DM-A1D6
TCGA-B6-A40C	TCGA-32-4211	TCGA-36-2547	TCGA-DM-A1D7
TCGA-BH-A0AU	TCGA-32-4213	TCGA-36-2548	TCGA-DM-A1D8
TCGA-BH-A0AV	TCGA-32-4719	TCGA-36-2549	TCGA-DM-A1D9
TCGA-BH-A0AW	TCGA-32-5222	TCGA-36-2551	TCGA-DM-A1DA
TCGA-BH-A0AY	TCGA-41-2571	TCGA-36-2552	TCGA-DM-A1DB
TCGA-BH-A0AZ	TCGA-41-2572	TCGA-42-2582	TCGA-DM-A1HA
TCGA-BH-A0B0	TCGA-41-2573	TCGA-42-2587	TCGA-DM-A1HB
TCGA-BH-A0B3	TCGA-41-2575	TCGA-42-2588	TCGA-DM-A280
TCGA-BH-A0B4	TCGA-41-3392	TCGA-42-2589	TCGA-DM-A282
TCGA-BH-A0B5	TCGA-41-3393	TCGA-42-2590	TCGA-DM-A285
TCGA-BH-A0B6	TCGA-41-3915	TCGA-42-2591	TCGA-DM-A288
TCGA-BH-A0B7	TCGA-41-4097	TCGA-42-2593	TCGA-DM-A28A
TCGA-BH-A0B9	TCGA-41-5651	TCGA-57-1582	TCGA-DM-A28C
TCGA-BH-A0BA	TCGA-76-4925	TCGA-57-1583	TCGA-DM-A28E
TCGA-BH-A0BC	TCGA-76-4926	TCGA-57-1584	TCGA-DM-A28F
TCGA-BH-A0BD	TCGA-76-4928	TCGA-57-1585	TCGA-DM-A28G
TCGA-BH-A0BF	TCGA-76-4929	TCGA-57-1586	TCGA-DM-A28H
TCGA-BH-A0BG	TCGA-76-4931	TCGA-57-1992	TCGA-DM-A28K
TCGA-BH-A0BJ	TCGA-76-4934	TCGA-57-1993	TCGA-DM-A28M
TCGA-BH-A0BL	TCGA-76-4935	TCGA-57-1994	TCGA-DT-5265
TCGA-BH-A0BM	TCGA-76-6191	TCGA-59-2348	TCGA-DY-A0XA
TCGA-BH-A0BO	TCGA-76-6192	TCGA-59-2349	TCGA-DY-A1DC
TCGA-BH-A0BP	TCGA-76-6193	TCGA-59-2350	TCGA-DY-A1DD
TCGA-BH-A0BQ	TCGA-76-6282	TCGA-59-2351	TCGA-DY-A1DE
TCGA-BH-A0BR	TCGA-76-6285	TCGA-59-2352	TCGA-DY-A1DF
TCGA-BH-A0BS	TCGA-81-5910	TCGA-59-2354	TCGA-DY-A1DG
TCGA-BH-A0BT	TCGA-87-5896	TCGA-59-2355	TCGA-DY-A1H8
TCGA-BH-A0BV		TCGA-59-2363	TCGA-EF-5830
TCGA-BH-A0BW		TCGA-59-2372	TCGA-EF-5831
TCGA-BH-A0BZ		TCGA-61-1721	TCGA-EI-6506
TCGA-BH-A0C0		TCGA-61-1722	TCGA-EI-6507
TCGA-BH-A0C1		TCGA-61-1724	TCGA-EI-6508
TCGA-BH-A0C3		TCGA-61-1725	TCGA-EI-6509
TCGA-BH-A0C7		TCGA-61-1727	TCGA-EI-6510
TCGA-BH-A0DD		TCGA-61-1728	TCGA-EI-6511
TCGA-BH-A0DE		TCGA-61-1730	TCGA-EI-6512
TCGA-BH-A0DG		TCGA-61-1733	TCGA-EI-6513
TCGA-BH-A0DH		TCGA-61-1734	TCGA-EI-6514
TCGA-BH-A0DI		TCGA-61-1736	TCGA-EI-6881
TCGA-BH-A0DK		TCGA-61-1737	TCGA-EI-6882
TCGA-BH-A0DL		TCGA-61-1738	TCGA-EI-6883
TCGA-BH-A0DO		TCGA-61-1740	TCGA-EI-6884
TCGA-BH-A0DP		TCGA-61-1741	TCGA-EI-6885
TCGA-BH-A0DQ		TCGA-61-1743	TCGA-EI-6917
TCGA-BH-A0DS		TCGA-61-1895	TCGA-EI-7002
TCGA-BH-A0DT		TCGA-61-1899	TCGA-EI-7004
TCGA-BH-A0DV		TCGA-61-1900	TCGA-F4-6459
TCGA-BH-A0DX		TCGA-61-1901	TCGA-F4-6460
TCGA-BH-A0DZ		TCGA-61-1903	TCGA-F4-6461
TCGA-BH-A0E0		TCGA-61-1904	TCGA-F4-6463
TCGA-BH-A0E1		TCGA-61-1906	TCGA-F4-6569
TCGA-BH-A0E2		TCGA-61-1907	TCGA-F4-6570
TCGA-BH-A0E6		TCGA-61-1910	TCGA-F4-6703
TCGA-BH-A0E7		TCGA-61-1911	TCGA-F4-6704
TCGA-BH-A0E9		TCGA-61-1913	TCGA-F4-6805
TCGA-BH-A0EA		TCGA-61-1914	TCGA-F4-6806
TCGA-BH-A0EB		TCGA-61-1915	TCGA-F4-6807
TCGA-BH-A0EE		TCGA-61-1917	TCGA-F4-6808
TCGA-BH-A0EI		TCGA-61-1918	TCGA-F4-6809
TCGA-BH-A0GY		TCGA-61-1919	TCGA-F4-6854
TCGA-BH-A0GZ		TCGA-61-1995	TCGA-F4-6855
TCGA-BH-A0H0		TCGA-61-1998	TCGA-F4-6856
TCGA-BH-A0H3		TCGA-61-2000	TCGA-F5-6464
TCGA-BH-A0H5		TCGA-61-2002	TCGA-F5-6465
TCGA-BH-A0H6		TCGA-61-2003	TCGA-F5-6571
TCGA-BH-A0H7		TCGA-61-2008	TCGA-F5-6702
TCGA-BH-A0H9		TCGA-61-2009	TCGA-F5-6810
TCGA-BH-A0HA		TCGA-61-2012	TCGA-F5-6811
TCGA-BH-A0HB		TCGA-61-2016	TCGA-F5-6812
TCGA-BH-A0HI		TCGA-61-2017	TCGA-F5-6813
TCGA-BH-A0HK		TCGA-61-2018	TCGA-F5-6814
TCGA-BH-A0HO		TCGA-61-2087	TCGA-F5-6861
TCGA-BH-A0HP		TCGA-61-2088	TCGA-F5-6863
TCGA-BH-A0HQ		TCGA-61-2092	TCGA-F5-6864
TCGA-BH-A0HU		TCGA-61-2094	TCGA-G4-6293
TCGA-BH-A0HW		TCGA-61-2095	TCGA-G4-6294
TCGA-BH-A0HX		TCGA-61-2096	TCGA-G4-6295
TCGA-BH-A0HY		TCGA-61-2097	TCGA-G4-6297
TCGA-BH-A0RX		TCGA-61-2098	TCGA-G4-6298
TCGA-BH-A0W3		TCGA-61-2101	TCGA-G4-6299
TCGA-BH-A0W4		TCGA-61-2102	TCGA-G4-6302
TCGA-BH-A0W5		TCGA-61-2104	TCGA-G4-6303
TCGA-BH-A0W7		TCGA-61-2109	TCGA-G4-6304
TCGA-BH-A0WA		TCGA-61-2110	TCGA-G4-6306
TCGA-BH-A18F		TCGA-61-2111	TCGA-G4-6307
TCGA-BH-A18G		TCGA-61-2113	TCGA-G4-6309
TCGA-BH-A18H		TCGA-61-2612	TCGA-G4-6310
TCGA-BH-A18I		TCGA-61-2613	TCGA-G4-6311
TCGA-BH-A18J		TCGA-61-2614	TCGA-G4-6314
TCGA-BH-A18K		TCGA-72-4231	TCGA-G4-6315
TCGA-BH-A18L		TCGA-72-4232	TCGA-G4-6317
TCGA-BH-A18M		TCGA-72-4233	TCGA-G4-6320
TCGA-BH-A18N		TCGA-72-4234	TCGA-G4-6321
TCGA-BH-A18P		TCGA-72-4235	TCGA-G4-6322
TCGA-BH-A18Q		TCGA-72-4236	TCGA-G4-6323
TCGA-BH-A18R		TCGA-72-4237	TCGA-G4-6586
TCGA-BH-A18S		TCGA-72-4238	TCGA-G4-6588
TCGA-BH-A18T		TCGA-72-4240	TCGA-G4-6625
TCGA-BH-A18U		TCGA-72-4241	TCGA-G4-6626
TCGA-BH-A18V			TCGA-G4-6627
TCGA-BH-A1EN			TCGA-G4-6628
TCGA-BH-A1EO			TCGA-G5-6233
TCGA-BH-A1ES			TCGA-G5-6235
TCGA-BH-A1ET			TCGA-G5-6572
TCGA-BH-A1EU			TCGA-G5-6641
TCGA-BH-A1EV
TCGA-BH-A1EW
TCGA-BH-A1EX
TCGA-BH-A1EY
TCGA-BH-A1F0
TCGA-BH-A1F2
TCGA-BH-A1F5
TCGA-BH-A1F6
TCGA-BH-A1F8
TCGA-BH-A1FB
TCGA-BH-A1FC
TCGA-BH-A1FD
TCGA-BH-A1FE
TCGA-BH-A1FG
TCGA-BH-A1FH
TCGA-BH-A1FJ
TCGA-BH-A1FL
TCGA-BH-A1FM
TCGA-BH-A1FN
TCGA-BH-A1FR
TCGA-BH-A1FU
TCGA-BH-A201
TCGA-BH-A202
TCGA-BH-A203
TCGA-BH-A204
TCGA-BH-A208
TCGA-BH-A209
TCGA-BH-A28O
TCGA-BH-A28Q
TCGA-BH-A2L8
TCGA-BH-A42T
TCGA-BH-A42U
TCGA-BH-A42V
TCGA-C8-A12K
TCGA-C8-A12L
TCGA-C8-A12M
TCGA-C8-A12N
TCGA-C8-A12O
TCGA-C8-A12P
TCGA-C8-A12Q
TCGA-C8-A12T
TCGA-C8-A12U
TCGA-C8-A12V
TCGA-C8-A12W
TCGA-C8-A12X
TCGA-C8-A12Y
TCGA-C8-A12Z
TCGA-C8-A130
TCGA-C8-A131
TCGA-C8-A132
TCGA-C8-A133
TCGA-C8-A134
TCGA-C8-A135
TCGA-C8-A137
TCGA-C8-A138
TCGA-C8-A1HE
TCGA-C8-A1HF
TCGA-C8-A1HG
TCGA-C8-A1HI
TCGA-C8-A1HJ
TCGA-C8-A1HK
TCGA-C8-A1HL
TCGA-C8-A1HM
TCGA-C8-A1HN
TCGA-C8-A1HO
TCGA-C8-A26V
TCGA-C8-A26W
TCGA-C8-A26X
TCGA-C8-A26Y
TCGA-C8-A26Z
TCGA-C8-A273
TCGA-C8-A274
TCGA-C8-A275
TCGA-C8-A278
TCGA-C8-A27A
TCGA-C8-A27B
TCGA-C8-A3M7
TCGA-C8-A3M8
TCGA-D8-A13Y
TCGA-D8-A13Z
TCGA-D8-A140
TCGA-D8-A141
TCGA-D8-A142
TCGA-D8-A143
TCGA-D8-A145
TCGA-D8-A146
TCGA-D8-A147
TCGA-D8-A1J8
TCGA-D8-A1J9
TCGA-D8-A1JA
TCGA-D8-A1JB
TCGA-D8-A1JC
TCGA-D8-A1JD
TCGA-D8-A1JE
TCGA-D8-A1JF
TCGA-D8-A1JG
TCGA-D8-A1JH
TCGA-D8-A1JI
TCGA-D8-A1JJ
TCGA-D8-A1JK
TCGA-D8-A1JL
TCGA-D8-A1JM
TCGA-D8-A1JN
TCGA-D8-A1JP
TCGA-D8-A1JS
TCGA-D8-A1JT
TCGA-D8-A1JU
TCGA-D8-A1X5
TCGA-D8-A1X6
TCGA-D8-A1X7
TCGA-D8-A1X8
TCGA-D8-A1X9
TCGA-D8-A1XA
TCGA-D8-A1XB
TCGA-D8-A1XC
TCGA-D8-A1XD
TCGA-D8-A1XF
TCGA-D8-A1XG
TCGA-D8-A1XJ
TCGA-D8-A1XK
TCGA-D8-A1XL
TCGA-D8-A1XM
TCGA-D8-A1XO
TCGA-D8-A1XQ
TCGA-D8-A1XR
TCGA-D8-A1XS
TCGA-D8-A1XT
TCGA-D8-A1XU
TCGA-D8-A1XV
TCGA-D8-A1XW
TCGA-D8-A1XY
TCGA-D8-A1XZ
TCGA-D8-A1Y0
TCGA-D8-A1Y1
TCGA-D8-A1Y2
TCGA-D8-A1Y3
TCGA-D8-A27E
TCGA-D8-A27F
TCGA-D8-A27G
TCGA-D8-A27H
TCGA-D8-A27I
TCGA-D8-A27K
TCGA-D8-A27L
TCGA-D8-A27M
TCGA-D8-A27N
TCGA-D8-A27P
TCGA-D8-A27R
TCGA-D8-A27T
TCGA-D8-A27V
TCGA-D8-A27W
TCGA-D8-A3Z5
TCGA-D8-A3Z6
TCGA-D8-A4Z1
TCGA-E2-A105
TCGA-E2-A107
TCGA-E2-A108
TCGA-E2-A109
TCGA-E2-A10A
TCGA-E2-A10B
TCGA-E2-A10C
TCGA-E2-A10E
TCGA-E2-A10F
TCGA-E2-A14N
TCGA-E2-A14O
TCGA-E2-A14P
TCGA-E2-A14Q
TCGA-E2-A14R
TCGA-E2-A14S
TCGA-E2-A14T
TCGA-E2-A14U
TCGA-E2-A14V
TCGA-E2-A14W
TCGA-E2-A14X
TCGA-E2-A14Y
TCGA-E2-A14Z
TCGA-E2-A150
TCGA-E2-A152
TCGA-E2-A153
TCGA-E2-A154
TCGA-E2-A155
TCGA-E2-A156
TCGA-E2-A158
TCGA-E2-A159
TCGA-E2-A15A
TCGA-E2-A15C
TCGA-E2-A15D
TCGA-E2-A15E
TCGA-E2-A15F
TCGA-E2-A15G
TCGA-E2-A15H
TCGA-E2-A15I
TCGA-E2-A15J
TCGA-E2-A15K
TCGA-E2-A15L
TCGA-E2-A15M
TCGA-E2-A15O
TCGA-E2-A15P
TCGA-E2-A15R
TCGA-E2-A15S
TCGA-E2-A15T
TCGA-E2-A1AZ
TCGA-E2-A1B0
TCGA-E2-A1B1
TCGA-E2-A1B4
TCGA-E2-A1B5
TCGA-E2-A1B6
TCGA-E2-A1BC
TCGA-E2-A1BD
TCGA-E2-A1IE
TCGA-E2-A1IF
TCGA-E2-A1IG
TCGA-E2-A1IH
TCGA-E2-A1II
TCGA-E2-A1IJ
TCGA-E2-A1IK
TCGA-E2-A1IL
TCGA-E2-A1IN
TCGA-E2-A1IO
TCGA-E2-A1IU
TCGA-E2-A1L6
TCGA-E2-A1L7
TCGA-E2-A1L8
TCGA-E2-A1L9
TCGA-E2-A1LA
TCGA-E2-A1LB
TCGA-E2-A1LE
TCGA-E2-A1LG
TCGA-E2-A1LH
TCGA-E2-A1LI
TCGA-E2-A1LK
TCGA-E2-A1LL
TCGA-E2-A2P5
TCGA-E2-A2P6
TCGA-E2-A3DX
TCGA-E9-A1N3
TCGA-E9-A1N4
TCGA-E9-A1N5
TCGA-E9-A1N6
TCGA-E9-A1N8
TCGA-E9-A1N9
TCGA-E9-A1NA
TCGA-E9-A1NC
TCGA-E9-A1ND
TCGA-E9-A1NE
TCGA-E9-A1NF
TCGA-E9-A1NG
TCGA-E9-A1NH
TCGA-E9-A1NI
TCGA-E9-A1QZ
TCGA-E9-A1R0
TCGA-E9-A1R2
TCGA-E9-A1R3
TCGA-E9-A1R4
TCGA-E9-A1R5
TCGA-E9-A1R6
TCGA-E9-A1R7
TCGA-E9-A1RA
TCGA-E9-A1RB
TCGA-E9-A1RC
TCGA-E9-A1RD
TCGA-E9-A1RE
TCGA-E9-A1RF
TCGA-E9-A1RG
TCGA-E9-A1RH
TCGA-E9-A1RI
TCGA-E9-A226
TCGA-E9-A227
TCGA-E9-A228
TCGA-E9-A229
TCGA-E9-A22A
TCGA-E9-A22B
TCGA-E9-A22D
TCGA-E9-A22E
TCGA-E9-A22G
TCGA-E9-A22H
TCGA-E9-A243
TCGA-E9-A244
TCGA-E9-A245
TCGA-E9-A247
TCGA-E9-A248
TCGA-E9-A249
TCGA-E9-A24A
TCGA-E9-A295
TCGA-E9-A2JS
TCGA-E9-A2JT
TCGA-E9-A3HO
TCGA-E9-A3Q9
TCGA-E9-A3QA
TCGA-E9-A3X8
TCGA-E9-A54X
TCGA-E9-A54Y
TCGA-EW-A1IW
TCGA-EW-A1IX
TCGA-EW-A1IY
TCGA-EW-A1IZ
TCGA-EW-A1J1
TCGA-EW-A1J2
TCGA-EW-A1J3
TCGA-EW-A1J5
TCGA-EW-A1J6
TCGA-EW-A1OV
TCGA-EW-A1OW
TCGA-EW-A1OX
TCGA-EW-A1OY
TCGA-EW-A1OZ
TCGA-EW-A1P0
TCGA-EW-A1P1
TCGA-EW-A1P3
TCGA-EW-A1P4
TCGA-EW-A1P5
TCGA-EW-A1P6
TCGA-EW-A1P7
TCGA-EW-A1P8
TCGA-EW-A1PA
TCGA-EW-A1PB
TCGA-EW-A1PC
TCGA-EW-A1PD
TCGA-EW-A1PE
TCGA-EW-A1PF
TCGA-EW-A1PG
TCGA-EW-A1PH
TCGA-EW-A2FR
TCGA-EW-A2FS
TCGA-EW-A2FV
TCGA-EW-A2FW
TCGA-EW-A3E8
TCGA-EW-A3U0
TCGA-EW-A423
TCGA-EW-A424
TCGA-GI-A2C8
TCGA-GI-A2C9
TCGA-GM-A2D9
TCGA-GM-A2DA
TCGA-GM-A2DB
TCGA-GM-A2DC
TCGA-GM-A2DD
TCGA-GM-A2DF
TCGA-GM-A2DH
TCGA-GM-A2DI
TCGA-GM-A2DK
TCGA-GM-A2DL
TCGA-GM-A2DM
TCGA-GM-A2DN
TCGA-GM-A2DO
TCGA-GM-A3NW
TCGA-GM-A3NY
TCGA-GM-A3XG
TCGA-GM-A3XL
TCGA-GM-A3XN
TCGA-GM-A4E0
TCGA-HN-A2NL
TCGA-JL-A3YW
TCGA-JL-A3YX
TCGA-LL-A440
TCGA-LL-A441
TCGA-LL-A442
TCGA-LL-A50Y
TCGA-LQ-A4E4
TCGA-MS-A51U
